# Supplementary material for: Forecasting Chikungunya spread in the Americas via data-driven empirical approaches
Source: Parasit Vectors. 2016 Feb 29;9:112. doi: 10.1186/s13071-016-1403-y (PMC4772319; doi:10.1186/s13071-016-1403-y)
Supplement: Additional file 4: — Air traffic data used to estimate passenger flow among countries in the Americas. The table includes direct flights between countries with no stops, flights with one or two stops for flight connections, and a summary of total estimated number of passengers between countries in the Americas. (CSV 108 kb) [file 13071_2016_1403_MOESM4_ESM.csv]

Origin	Destination	No_Stop	One_stop	Two_Stops	Total_Passengers
Anguilla	Antigua and Barbuda	310.856	0	0	311
Anguilla	Argentina	0	0	29846.971	29847
Anguilla	Aruba	0	0	15958.208	15959
Anguilla	Bahamas	0	0	24520.46403	24521
Anguilla	Barbados	0	2546.646667	0	2547
Anguilla	Belize	0	0	4442.715667	4443
Anguilla	Bermuda	0	0	12011.30933	12012
Anguilla	Bolivia	0	0	2490.306	2491
Anguilla	Brazil	0	0	83960.562	83961
Anguilla	British Virgin Islands	0	1650.595333	0	1651
Anguilla	Canada	0	382.0856667	169701.5507	170084
Anguilla	Caribbean Netherlands	0	0	4367.871667	4368
Anguilla	Cayman Islands	0	0	8708.602	8709
Anguilla	Chile	0	0	21895.99767	21896
Anguilla	Colombia	0	0	58086.31267	58087
Anguilla	Costa Rica	0	0	23097.19067	23098
Anguilla	Cuba	0	0	9697.912	9698
Anguilla	Curacao	0	0	9733.269	9734
Anguilla	Dominica	0	576.5713333	0	577
Anguilla	Dominican Republic	0	4652.435667	728.952	5382
Anguilla	Ecuador	0	0	6207.931333	6208
Anguilla	El Salvador	0	0	24751.29533	24752
Anguilla	Falkland Islands	0	0	0	0
Anguilla	French Guiana	0	0	623.4573333	624
Anguilla	Grenada	0	366.9586667	0	367
Anguilla	Guadeloupe	0	494.7539333	0	495
Anguilla	Guatemala	0	0	19304.53933	19305
Anguilla	Guyana	0	0	1627.294667	1628
Anguilla	Haiti	0	290.031	0	291
Anguilla	Honduras	0	0	11436.481	11437
Anguilla	Jamaica	0	430.682	20967.16767	21398
Anguilla	Martinique	0	261.4593333	0	262
Anguilla	Mexico	0	0	194878.6373	194879
Anguilla	Montserrat	0	387.1443333	0	388
Anguilla	Nicaragua	0	0	8117.267667	8118
Anguilla	Panama	0	954.4943333	1248.158333	2203
Anguilla	Paraguay	0	0	0	0
Anguilla	Peru	0	0	24084.21097	24085
Anguilla	Puerto Rico	372.2833333	0	0	373
Anguilla	Saba	0	0	0	0
Anguilla	Saint Barthelemy	0	0	729.127	730
Anguilla	Saint Kitts and Nevis	0	2680.734	0	2681
Anguilla	Saint Lucia	0	852.719	5474.469	6328
Anguilla	Saint Martin	0	0	461.2743333	462
Anguilla	Saint Vincent and the Grenadines	0	561.1153333	0	562
Anguilla	Sint Eustatius	0	0	0	0
Anguilla	Sint Maarten	0	2230.106667	0	2231
Anguilla	Suriname	0	0	1006.002667	1007
Anguilla	Trinidad and Tobago	0	1983.892633	0	1984
Anguilla	Turks and Caicos Islands	0	0	7706.503	7707
Anguilla	U.S. Virgin Islands	321.867	0	0	322
Anguilla	United States	0	52437.14467	1574814.849	1627252
Anguilla	Uruguay	0	0	1943.442667	1944
Anguilla	Venezuela	0	1256.472	16142.25667	17399
Antigua and Barbuda	Anguilla	288.47	0	0	289
Antigua and Barbuda	Argentina	0	13139.42	12021.39867	25161
Antigua and Barbuda	Aruba	0	10363.304	0	10364
Antigua and Barbuda	Bahamas	0	18930.97803	4249.053667	23181
Antigua and Barbuda	Barbados	2197.435333	0	0	2198
Antigua and Barbuda	Belize	0	1514.926	1915.48	3431
Antigua and Barbuda	Bermuda	0	7343.310333	0	7344
Antigua and Barbuda	Bolivia	0	2124.339	8763.584667	10888
Antigua and Barbuda	Brazil	0	48789.027	169168.3443	217958
Antigua and Barbuda	British Virgin Islands	335.048	0	0	336
Antigua and Barbuda	Canada	382.0856667	107121.042	9516.644667	117020
Antigua and Barbuda	Caribbean Netherlands	0	2689.983333	0	2690
Antigua and Barbuda	Cayman Islands	0	6883.324	0	6884
Antigua and Barbuda	Chile	0	14602.36867	23584.24833	38187
Antigua and Barbuda	Colombia	0	39321.63667	38866.71133	78189
Antigua and Barbuda	Costa Rica	0	12651.66	1658.414333	14311
Antigua and Barbuda	Cuba	0	6404.122667	5140.772	11545
Antigua and Barbuda	Curacao	0	7077.739667	0	7078
Antigua and Barbuda	Dominica	277.8393333	0	0	278
Antigua and Barbuda	Dominican Republic	1777.640667	14499.87933	0	16278
Antigua and Barbuda	Ecuador	0	2594.545333	511.7326667	3107
Antigua and Barbuda	El Salvador	0	10179.84567	0	10180
Antigua and Barbuda	Falkland Islands	0	0	0	0
Antigua and Barbuda	French Guiana	0	0	623.4573333	624
Antigua and Barbuda	Grenada	0	7162.663667	0	7163
Antigua and Barbuda	Guadeloupe	228.6932667	0	0	229
Antigua and Barbuda	Guatemala	0	6853.14	708.9506667	7563
Antigua and Barbuda	Guyana	0	1627.294667	0	1628
Antigua and Barbuda	Haiti	0	11748.38933	387.7136667	12137
Antigua and Barbuda	Honduras	0	7925.925	4323.006333	12249
Antigua and Barbuda	Jamaica	430.682	13787.312	0	14218
Antigua and Barbuda	Martinique	0	4362.663667	0	4363
Antigua and Barbuda	Mexico	0	40671.603	106445.1551	147117
Antigua and Barbuda	Montserrat	387.1443333	0	0	388
Antigua and Barbuda	Nicaragua	0	5374.621	0	5375
Antigua and Barbuda	Panama	0	17432.97967	1248.158333	18682
Antigua and Barbuda	Paraguay	0	0	10794.85167	10795
Antigua and Barbuda	Peru	0	11637.1633	30158.48733	41796
Antigua and Barbuda	Puerto Rico	565.9546667	0	0	566
Antigua and Barbuda	Saba	0	0	0	0
Antigua and Barbuda	Saint Barthelemy	0	729.127	0	730
Antigua and Barbuda	Saint Kitts and Nevis	2307.235	0	0	2308
Antigua and Barbuda	Saint Lucia	274.4676667	4810.780333	0	5086
Antigua and Barbuda	Saint Martin	0	461.2743333	0	462
Antigua and Barbuda	Saint Vincent and the Grenadines	561.1153333	0	0	562
Antigua and Barbuda	Sint Eustatius	0	0	0	0
Antigua and Barbuda	Sint Maarten	316.7383333	0	0	317
Antigua and Barbuda	Suriname	0	1006.002667	0	1007
Antigua and Barbuda	Trinidad and Tobago	1664.939967	0	0	1665
Antigua and Barbuda	Turks and Caicos Islands	0	4884.6	1140.393333	6025
Antigua and Barbuda	U.S. Virgin Islands	0	11124.17133	0	11125
Antigua and Barbuda	United States	3593.31	998936.2049	100075.6843	1102606
Antigua and Barbuda	Uruguay	0	1536.409	0	1537
Antigua and Barbuda	Venezuela	563.6283333	18798.56767	5370.7227	24733
Argentina	Anguilla	0	0	1008.284667	1009
Argentina	Antigua and Barbuda	0	1899.667	0	1900
Argentina	Aruba	0	10995.35267	0	10996
Argentina	Bahamas	0	17041.10637	4249.053667	21291
Argentina	Barbados	0	4328.011333	0	4329
Argentina	Belize	0	3897.173	1915.48	5813
Argentina	Bermuda	0	4930.529333	0	4931
Argentina	Bolivia	1634.159333	16844.29367	0	18479
Argentina	Brazil	12548.858	157560.3069	10177.66633	180287
Argentina	British Virgin Islands	0	0	2132.613	2133
Argentina	Canada	0	85806.616	70927.68807	156735
Argentina	Caribbean Netherlands	0	2823.767333	0	2824
Argentina	Cayman Islands	0	6251.945	0	6252
Argentina	Chile	6554.053333	21880.74	0	28435
Argentina	Colombia	2918.043333	61024.74933	348.558	64292
Argentina	Costa Rica	0	23518.19633	2063.660667	25582
Argentina	Cuba	0	6778.608667	17217.23967	23996
Argentina	Curacao	0	7220.439333	0	7221
Argentina	Dominica	0	0	1072.029	1073
Argentina	Dominican Republic	0	38641.40933	728.952	39371
Argentina	Ecuador	0	12145.91233	511.7326667	12658
Argentina	El Salvador	0	21892.70767	0	21893
Argentina	Falkland Islands	0	0	740.5463333	741
Argentina	French Guiana	0	0	464.583	465
Argentina	Grenada	0	2833.352667	0	2834
Argentina	Guadeloupe	0	0	2018.0146	2019
Argentina	Guatemala	0	13009.927	708.9506667	13719
Argentina	Guyana	0	823.0436667	0	824
Argentina	Haiti	0	8815.986667	387.7136667	9204
Argentina	Honduras	0	11427.521	3967.520667	15396
Argentina	Jamaica	0	18200.90767	0	18201
Argentina	Martinique	0	0	2386.1278	2387
Argentina	Mexico	4045.486667	168782.425	0	172828
Argentina	Montserrat	0	0	387.1443333	388
Argentina	Nicaragua	0	8117.267667	0	8118
Argentina	Panama	809.5803333	1248.158333	0	2058
Argentina	Paraguay	1510.702667	2247.249667	0	3758
Argentina	Peru	3996.533333	29037.78733	2479.164333	35514
Argentina	Puerto Rico	0	32463.73433	0	32464
Argentina	Saba	0	0	0	0
Argentina	Saint Barthelemy	0	0	375.4566667	376
Argentina	Saint Kitts and Nevis	0	1577.1	0	1578
Argentina	Saint Lucia	0	2517.697	1652.442633	4171
Argentina	Saint Martin	0	0	0	0
Argentina	Saint Vincent and the Grenadines	0	0	2410.762667	2411
Argentina	Sint Eustatius	0	0	0	0
Argentina	Sint Maarten	0	4445.007	0	4446
Argentina	Suriname	0	0	3022.051667	3023
Argentina	Trinidad and Tobago	0	6679.446667	4735.182667	11415
Argentina	Turks and Caicos Islands	0	2351.918333	1140.393333	3493
Argentina	U.S. Virgin Islands	0	6632.537333	0	6633
Argentina	United States	25101.08767	1332170.196	39237.39633	1396509
Argentina	Uruguay	4258.319333	0	0	4259
Argentina	Venezuela	3022.413333	18389.12133	0	21412
Aruba	Anguilla	0	0	1008.284667	1009
Aruba	Antigua and Barbuda	0	4356.289	0	4357
Aruba	Argentina	0	26649.60433	10802.44597	37453
Aruba	Bahamas	0	22820.86637	4249.053667	27070
Aruba	Barbados	0	5030.452	0	5031
Aruba	Belize	0	4442.715667	1915.48	6359
Aruba	Bermuda	0	11445.95667	0	11446
Aruba	Bolivia	0	2490.306	8763.584667	11254
Aruba	Brazil	0	71470.97767	155189.72	226661
Aruba	British Virgin Islands	0	0	2132.613	2133
Aruba	Canada	443.576	122064.0143	9516.644667	132025
Aruba	Caribbean Netherlands	189.8780333	0	0	190
Aruba	Cayman Islands	0	8183.861	0	8184
Aruba	Chile	0	24560.94433	23584.24833	48146
Aruba	Colombia	1332.823333	59558.40333	348.558	61240
Aruba	Costa Rica	0	22118.159	2063.660667	24182
Aruba	Cuba	0	9123.949333	5140.772	14265
Aruba	Curacao	4718.536667	0	0	4719
Aruba	Dominica	0	0	1335.278	1336
Aruba	Dominican Republic	453.299	31701.76333	0	32156
Aruba	Ecuador	0	8256.068333	511.7326667	8768
Aruba	El Salvador	0	16849.94267	0	16850
Aruba	Falkland Islands	0	0	0	0
Aruba	French Guiana	0	0	1088.040333	1089
Aruba	Grenada	0	2833.352667	0	2834
Aruba	Guadeloupe	0	432.4063333	0	433
Aruba	Guatemala	0	14214.05533	708.9506667	14924
Aruba	Guyana	0	823.0436667	0	824
Aruba	Haiti	0	9875.567333	387.7136667	10264
Aruba	Honduras	0	11436.481	3967.520667	15405
Aruba	Jamaica	0	27526.10467	0	27527
Aruba	Martinique	0	608.7456667	0	609
Aruba	Mexico	0	125547.212	33492.11577	159040
Aruba	Montserrat	0	0	387.1443333	388
Aruba	Nicaragua	0	8117.267667	0	8118
Aruba	Panama	757.5143333	1248.158333	0	2006
Aruba	Paraguay	0	0	10794.85167	10795
Aruba	Peru	0	19833.35363	30158.48733	49992
Aruba	Puerto Rico	0	38376.247	0	38377
Aruba	Saba	0	0	0	0
Aruba	Saint Barthelemy	0	0	729.127	730
Aruba	Saint Kitts and Nevis	0	1897.221667	0	1898
Aruba	Saint Lucia	0	3489.469667	2536.213633	6026
Aruba	Saint Martin	0	0	461.2743333	462
Aruba	Saint Vincent and the Grenadines	0	0	2410.762667	2411
Aruba	Sint Eustatius	0	0	0	0
Aruba	Sint Maarten	0	10716.92767	0	10717
Aruba	Suriname	389.8836667	0	0	390
Aruba	Trinidad and Tobago	0	9430.498	4735.182667	14166
Aruba	Turks and Caicos Islands	0	5595.046333	1140.393333	6736
Aruba	U.S. Virgin Islands	0	10279.745	0	10280
Aruba	United States	12867.12233	1405836.689	39237.39633	1457942
Aruba	Uruguay	0	1943.442667	0	1944
Aruba	Venezuela	1968.465567	18580.35667	0	20549
Bahamas	Anguilla	0	0	1008.284667	1009
Bahamas	Antigua and Barbuda	0	4478.329333	0	4479
Bahamas	Argentina	0	25837.728	12021.39867	37860
Bahamas	Aruba	0	12187.224	0	12188
Bahamas	Barbados	0	5352.412333	0	5353
Bahamas	Belize	0	4442.715667	1915.48	6359
Bahamas	Bermuda	0	10789.506	0	10790
Bahamas	Bolivia	0	2124.339	8763.584667	10888
Bahamas	Brazil	0	71420.30467	162943.9047	234365
Bahamas	British Virgin Islands	0	0	2132.613	2133
Bahamas	Canada	1083.413333	125119.407	9516.644667	135720
Bahamas	Caribbean Netherlands	0	2823.767333	0	2824
Bahamas	Cayman Islands	716.9936667	0	0	717
Bahamas	Chile	0	19980.604	23584.24833	43565
Bahamas	Colombia	0	43917.42133	38866.71133	82785
Bahamas	Costa Rica	0	18647.87633	1658.414333	20307
Bahamas	Cuba	981.701	8056.143667	0	9038
Bahamas	Curacao	0	4004.123667	0	4005
Bahamas	Dominica	0	0	1072.029	1073
Bahamas	Dominican Republic	0	42071.10833	0	42072
Bahamas	Ecuador	0	3389.241333	511.7326667	3901
Bahamas	El Salvador	0	18562.82867	0	18563
Bahamas	Falkland Islands	0	0	0	0
Bahamas	French Guiana	0	0	623.4573333	624
Bahamas	Grenada	0	2833.352667	0	2834
Bahamas	Guadeloupe	0	0	3679.8916	3680
Bahamas	Guatemala	0	13606.49733	708.9506667	14316
Bahamas	Guyana	0	823.0436667	0	824
Bahamas	Haiti	0	8933.675333	0	8934
Bahamas	Honduras	0	11958.89333	0	11959
Bahamas	Jamaica	724.8196667	20784.4469	0	21510
Bahamas	Martinique	0	221.2191333	0	222
Bahamas	Mexico	0	129312.4887	33492.11577	162805
Bahamas	Montserrat	0	0	387.1443333	388
Bahamas	Nicaragua	0	7585.911667	0	7586
Bahamas	Panama	0	23521.652	1248.158333	24770
Bahamas	Paraguay	0	0	10794.85167	10795
Bahamas	Peru	0	13066.606	30158.48733	43226
Bahamas	Puerto Rico	0	37372.16233	0	37373
Bahamas	Saba	0	0	0	0
Bahamas	Saint Barthelemy	0	0	375.4566667	376
Bahamas	Saint Kitts and Nevis	0	1897.221667	0	1898
Bahamas	Saint Lucia	0	3489.469667	2536.213633	6026
Bahamas	Saint Martin	0	0	0	0
Bahamas	Saint Vincent and the Grenadines	0	0	2097.349333	2098
Bahamas	Sint Eustatius	0	0	0	0
Bahamas	Sint Maarten	0	9464.707	0	9465
Bahamas	Suriname	0	0	2478.49	2479
Bahamas	Trinidad and Tobago	0	6709.353	4735.182667	11445
Bahamas	Turks and Caicos Islands	1419.961667	1140.393333	0	2561
Bahamas	U.S. Virgin Islands	0	10279.745	0	10280
Bahamas	United States	18077.332	1421502.25	39237.39633	1478817
Bahamas	Uruguay	0	1536.409	0	1537
Bahamas	Venezuela	0	14182.476	17673.21337	31856
Barbados	Anguilla	0	686.2566667	0	687
Barbados	Antigua and Barbuda	2055.720333	0	0	2056
Barbados	Argentina	0	22594.82867	33195.764	55791
Barbados	Aruba	0	7545.237	0	7546
Barbados	Bahamas	0	17569.39403	4249.053667	21819
Barbados	Belize	0	1514.926	1915.48	3431
Barbados	Bermuda	0	5782.452667	0	5783
Barbados	Bolivia	0	2679.733	8763.584667	11444
Barbados	Brazil	407.568	155902.7512	12936.763	169248
Barbados	British Virgin Islands	0	1783.007333	0	1784
Barbados	Canada	1355.221	85195.1464	9516.644667	96068
Barbados	Caribbean Netherlands	0	2689.983333	0	2690
Barbados	Cayman Islands	0	6883.324	0	6884
Barbados	Chile	0	21444.192	23584.24833	45029
Barbados	Colombia	0	38363.07067	38866.71133	77230
Barbados	Costa Rica	0	10484.285	1658.414333	12143
Barbados	Cuba	0	11941.32333	2399.39	14341
Barbados	Curacao	0	6658.656667	0	6659
Barbados	Dominica	280.147	0	0	281
Barbados	Dominican Republic	0	40924.74633	0	40925
Barbados	Ecuador	0	2594.545333	511.7326667	3107
Barbados	El Salvador	0	8677.475333	0	8678
Barbados	Falkland Islands	0	0	0	0
Barbados	French Guiana	0	0	1088.040333	1089
Barbados	Grenada	1759.062667	0	0	1760
Barbados	Guadeloupe	0	1237.033933	0	1238
Barbados	Guatemala	0	4805.656333	708.9506667	5515
Barbados	Guyana	283.437	0	0	284
Barbados	Haiti	0	10886.40933	387.7136667	11275
Barbados	Honduras	0	7461.706	4323.006333	11785
Barbados	Jamaica	378.2473333	12478.49867	0	12857
Barbados	Martinique	0	2460.679667	0	2461
Barbados	Mexico	0	44192.218	106445.1551	150638
Barbados	Montserrat	0	387.1443333	0	388
Barbados	Nicaragua	0	5374.621	0	5375
Barbados	Panama	0	14929.89167	1248.158333	16179
Barbados	Paraguay	0	2627.235333	0	2628
Barbados	Peru	0	15328.838	30158.48733	45488
Barbados	Puerto Rico	340.0693333	0	0	341
Barbados	Saba	0	0	0	0
Barbados	Saint Barthelemy	0	375.4566667	0	376
Barbados	Saint Kitts and Nevis	0	5317.930333	0	5318
Barbados	Saint Lucia	281.7546667	4810.780333	0	5093
Barbados	Saint Martin	0	0	844.256	845
Barbados	Saint Vincent and the Grenadines	636.0036667	0	0	637
Barbados	Sint Eustatius	0	0	0	0
Barbados	Sint Maarten	379.757	0	0	380
Barbados	Suriname	0	1006.002667	0	1007
Barbados	Trinidad and Tobago	2286.932667	0	0	2287
Barbados	Turks and Caicos Islands	0	4884.6	1140.393333	6025
Barbados	U.S. Virgin Islands	0	9622.615333	0	9623
Barbados	United States	4387.597667	981219.1443	233435.2673	1219043
Barbados	Uruguay	0	3843.833	461.4726667	4306
Barbados	Venezuela	571.655	19112.78133	5370.7227	25056
Brazil	Anguilla	0	0	1008.284667	1009
Brazil	Antigua and Barbuda	0	329.6066667	1899.667	2230
Brazil	Argentina	1251.240667	2725.951667	27845.84997	31824
Brazil	Aruba	0	0	10995.35267	10996
Brazil	Bahamas	0	1557.966667	21290.16003	22849
Brazil	Barbados	0	4290.486667	0	4291
Brazil	Belize	0	545.5426667	5812.653	6359
Brazil	Bermuda	0	0	4930.529333	4931
Brazil	Bolivia	0	1634.159333	16844.29367	18479
Brazil	British Virgin Islands	0	0	2132.613	2133
Brazil	Canada	0	40290.42033	105323.3921	145614
Brazil	Caribbean Netherlands	0	0	2823.767333	2824
Brazil	Cayman Islands	0	1682.261	6251.945	7935
Brazil	Chile	7692.323333	6554.053333	21880.74	36128
Brazil	Colombia	1589.42	2918.043333	61373.30733	65881
Brazil	Costa Rica	0	1407.392	25581.857	26990
Brazil	Cuba	0	0	23995.84833	23996
Brazil	Curacao	0	0	7220.439333	7221
Brazil	Dominica	0	0	1072.029	1073
Brazil	Dominican Republic	0	0	39370.36133	39371
Brazil	Ecuador	0	0	12657.645	12658
Brazil	El Salvador	0	0	21892.70767	21893
Brazil	Falkland Islands	0	0	740.5463333	741
Brazil	French Guiana	464.583	0	0	465
Brazil	Grenada	0	0	2833.352667	2834
Brazil	Guadeloupe	0	0	2018.0146	2019
Brazil	Guatemala	0	0	13718.87767	13719
Brazil	Guyana	0	0	823.0436667	824
Brazil	Haiti	0	0	9203.700333	9204
Brazil	Honduras	0	0	15395.04167	15396
Brazil	Jamaica	0	0	18200.90767	18201
Brazil	Martinique	0	0	2386.1278	2387
Brazil	Mexico	0	6791.274	168782.425	175574
Brazil	Montserrat	0	0	387.1443333	388
Brazil	Nicaragua	0	0	8117.267667	8118
Brazil	Panama	842.2703333	809.5803333	1248.158333	2901
Brazil	Paraguay	1311.674	1510.702667	0	2823
Brazil	Peru	535.3786667	3996.533333	31516.95167	36049
Brazil	Puerto Rico	0	628.005	32463.73433	33092
Brazil	Saba	0	0	0	0
Brazil	Saint Barthelemy	0	0	375.4566667	376
Brazil	Saint Kitts and Nevis	0	0	1577.1	1578
Brazil	Saint Lucia	0	0	4170.139633	4171
Brazil	Saint Martin	0	0	0	0
Brazil	Saint Vincent and the Grenadines	0	0	2097.349333	2098
Brazil	Sint Eustatius	0	0	0	0
Brazil	Sint Maarten	0	1628.095	4445.007	6074
Brazil	Suriname	543.5616667	0	0	544
Brazil	Trinidad and Tobago	0	0	11414.62933	11415
Brazil	Turks and Caicos Islands	0	1743.214667	3492.311667	5236
Brazil	U.S. Virgin Islands	0	1945.111	6632.537333	8578
Brazil	United States	20891.129	375592.0863	883802.5933	1280286
Brazil	Uruguay	352.6716667	3796.846667	461.4726667	4611
Brazil	Venezuela	0	3022.413333	18389.12133	21412
British Virgin Islands	Anguilla	0	1008.284667	0	1009
British Virgin Islands	Antigua and Barbuda	298.382	0	0	299
British Virgin Islands	Argentina	0	0	29846.971	29847
British Virgin Islands	Aruba	0	0	18558.69423	18559
British Virgin Islands	Bahamas	0	0	24520.46403	24521
British Virgin Islands	Barbados	0	2849.023333	0	2850
British Virgin Islands	Belize	0	0	4442.715667	4443
British Virgin Islands	Bermuda	0	0	12011.30933	12012
British Virgin Islands	Bolivia	0	0	2490.306	2491
British Virgin Islands	Brazil	0	0	83960.562	83961
British Virgin Islands	Canada	0	728.3686667	169701.5507	170430
British Virgin Islands	Caribbean Netherlands	0	1544.104333	0	1545
British Virgin Islands	Cayman Islands	0	0	8708.602	8709
British Virgin Islands	Chile	0	0	21895.99767	21896
British Virgin Islands	Colombia	0	0	60240.117	60241
British Virgin Islands	Costa Rica	0	0	23097.19067	23098
British Virgin Islands	Cuba	0	0	9697.912	9698
British Virgin Islands	Curacao	0	2979.993333	0	2980
British Virgin Islands	Dominica	0	791.882	0	792
British Virgin Islands	Dominican Republic	0	6152.213667	728.952	6882
British Virgin Islands	Ecuador	0	0	7271.376	7272
British Virgin Islands	El Salvador	0	0	24751.29533	24752
British Virgin Islands	Falkland Islands	0	0	0	0
British Virgin Islands	French Guiana	0	0	623.4573333	624
British Virgin Islands	Grenada	0	366.9586667	0	367
British Virgin Islands	Guadeloupe	0	494.7539333	0	495
British Virgin Islands	Guatemala	0	0	19304.53933	19305
British Virgin Islands	Guyana	0	0	1627.294667	1628
British Virgin Islands	Haiti	0	1688.451333	0	1689
British Virgin Islands	Honduras	0	0	11436.481	11437
British Virgin Islands	Jamaica	0	916.1623333	20967.16767	21884
British Virgin Islands	Martinique	0	1173.713333	0	1174
British Virgin Islands	Mexico	0	0	194878.6373	194879
British Virgin Islands	Montserrat	0	387.1443333	0	388
British Virgin Islands	Nicaragua	0	0	8117.267667	8118
British Virgin Islands	Panama	0	954.4943333	1248.158333	2203
British Virgin Islands	Paraguay	0	0	0	0
British Virgin Islands	Peru	0	0	24084.21097	24085
British Virgin Islands	Puerto Rico	1398.299	0	0	1399
British Virgin Islands	Saba	0	0	0	0
British Virgin Islands	Saint Barthelemy	0	375.4566667	0	376
British Virgin Islands	Saint Kitts and Nevis	0	3420.708667	0	3421
British Virgin Islands	Saint Lucia	0	1040.5563	5474.469	6516
British Virgin Islands	Saint Martin	0	0	844.256	845
British Virgin Islands	Saint Vincent and the Grenadines	0	561.1153333	0	562
British Virgin Islands	Sint Eustatius	0	0	0	0
British Virgin Islands	Sint Maarten	441.7513333	0	0	442
British Virgin Islands	Suriname	0	0	2088.606333	2089
British Virgin Islands	Trinidad and Tobago	0	1983.892633	0	1984
British Virgin Islands	Turks and Caicos Islands	0	0	7706.503	7707
British Virgin Islands	U.S. Virgin Islands	313.74	0	0	314
British Virgin Islands	United States	0	61741.071	1574814.849	1636556
British Virgin Islands	Uruguay	0	0	1943.442667	1944
British Virgin Islands	Venezuela	0	1256.472	16893.0258	18150
Canada	Anguilla	0	288.47	0	289
Canada	Antigua and Barbuda	448.9683333	0	0	449
Canada	Argentina	0	65894.199	26325.97963	92221
Canada	Aruba	391.517	0	0	392
Canada	Bahamas	1557.553667	12273.2715	0	13831
Canada	Barbados	739.9653333	0	0	740
Canada	Belize	0	5384.883	1915.48	7301
Canada	Bermuda	1035.031667	0	0	1036
Canada	Bolivia	0	11180.463	8763.584667	19945
Canada	Brazil	4027.076667	167330.1975	12936.763	184295
Canada	British Virgin Islands	0	817.0656667	0	818
Canada	Caribbean Netherlands	0	4557.7497	0	4558
Canada	Cayman Islands	249.655	0	0	250
Canada	Chile	1307.852	21430.84533	0	22739
Canada	Colombia	4005.936667	56687.47	348.558	61042
Canada	Costa Rica	679.4783333	5566.9943	1572.046	7819
Canada	Cuba	5360.553333	4583.665333	0	9945
Canada	Curacao	0	15970.53267	0	15971
Canada	Dominica	0	773.297	0	774
Canada	Dominican Republic	2845.033333	28131.768	0	30977
Canada	Ecuador	0	11940.86833	511.7326667	12453
Canada	El Salvador	724.976	0	0	725
Canada	Falkland Islands	0	0	740.5463333	741
Canada	French Guiana	0	0	1088.040333	1089
Canada	Grenada	0	4836.008333	0	4837
Canada	Guadeloupe	0	228.6932667	0	229
Canada	Guatemala	0	23906.39533	0	23907
Canada	Guyana	0	1627.294667	0	1628
Canada	Haiti	0	10332.09567	0	10333
Canada	Honduras	0	15654.85833	0	15655
Canada	Jamaica	2660.053667	0	0	2661
Canada	Martinique	0	1133.473133	0	1134
Canada	Mexico	4089.040667	142963.9937	0	147054
Canada	Montserrat	0	387.1443333	0	388
Canada	Nicaragua	0	11616.02167	0	11617
Canada	Panama	0	45696.43867	1248.158333	46945
Canada	Paraguay	0	5551.912333	0	5552
Canada	Peru	974.0616667	29037.78733	2479.164333	32492
Canada	Puerto Rico	0	45452.225	0	45453
Canada	Saba	0	0	0	0
Canada	Saint Barthelemy	0	375.4566667	0	376
Canada	Saint Kitts and Nevis	0	4944.431333	0	4945
Canada	Saint Lucia	644.392	1074.1913	0	1719
Canada	Saint Martin	0	0	844.256	845
Canada	Saint Vincent and the Grenadines	0	1481.256	0	1482
Canada	Sint Eustatius	0	0	0	0
Canada	Sint Maarten	358.3416667	0	0	359
Canada	Suriname	0	1395.886333	0	1396
Canada	Trinidad and Tobago	666.3953333	3601.838333	0	4269
Canada	Turks and Caicos Islands	861.112	1140.393333	0	2002
Canada	U.S. Virgin Islands	0	10809.239	0	10810
Canada	United States	111081.0867	692257.6635	0	803339
Canada	Uruguay	0	6645.933	461.4726667	7108
Canada	Venezuela	534.3496667	18971.42123	0	19506
Cayman Islands	Anguilla	0	0	1008.284667	1009
Cayman Islands	Antigua and Barbuda	0	3108.996333	0	3109
Cayman Islands	Argentina	0	20564.23133	12021.39867	32586
Cayman Islands	Aruba	0	10007.91867	0	10008
Cayman Islands	Bahamas	573.6336667	13630.94903	0	14205
Cayman Islands	Barbados	0	5352.412333	0	5353
Cayman Islands	Belize	0	4442.715667	1915.48	6359
Cayman Islands	Bermuda	0	6804.366333	0	6805
Cayman Islands	Bolivia	0	2124.339	8763.584667	10888
Cayman Islands	Brazil	0	62115.998	162943.9047	225060
Cayman Islands	British Virgin Islands	0	0	2132.613	2133
Cayman Islands	Canada	258.5613333	108754.6553	9516.644667	118530
Cayman Islands	Caribbean Netherlands	0	2823.767333	0	2824
Cayman Islands	Chile	0	19980.604	23584.24833	43565
Cayman Islands	Colombia	0	41692.28467	38866.71133	80559
Cayman Islands	Costa Rica	0	17917.84167	1658.414333	19577
Cayman Islands	Cuba	410.8533333	11222.43267	0	11634
Cayman Islands	Curacao	0	4004.123667	0	4005
Cayman Islands	Dominica	0	0	1072.029	1073
Cayman Islands	Dominican Republic	0	36326.73333	0	36327
Cayman Islands	Ecuador	0	3389.241333	511.7326667	3901
Cayman Islands	El Salvador	0	13842.76833	0	13843
Cayman Islands	Falkland Islands	0	0	0	0
Cayman Islands	French Guiana	0	0	623.4573333	624
Cayman Islands	Grenada	0	2833.352667	0	2834
Cayman Islands	Guadeloupe	0	0	3679.8916	3680
Cayman Islands	Guatemala	0	11559.01367	708.9506667	12268
Cayman Islands	Guyana	0	823.0436667	0	824
Cayman Islands	Haiti	0	8225.900667	387.7136667	8614
Cayman Islands	Honduras	522.4123333	14166.00033	0	14689
Cayman Islands	Jamaica	500.99	16035.0589	0	16537
Cayman Islands	Martinique	0	221.2191333	0	222
Cayman Islands	Mexico	0	115915.331	33492.11577	149408
Cayman Islands	Montserrat	0	0	387.1443333	388
Cayman Islands	Nicaragua	0	7585.911667	0	7586
Cayman Islands	Panama	0	19409.45067	1248.158333	20658
Cayman Islands	Paraguay	0	0	10794.85167	10795
Cayman Islands	Peru	0	12615.39767	30158.48733	42774
Cayman Islands	Puerto Rico	0	29254.96	0	29255
Cayman Islands	Saba	0	0	0	0
Cayman Islands	Saint Barthelemy	0	0	375.4566667	376
Cayman Islands	Saint Kitts and Nevis	0	1897.221667	0	1898
Cayman Islands	Saint Lucia	0	3489.469667	2536.213633	6026
Cayman Islands	Saint Martin	0	0	0	0
Cayman Islands	Saint Vincent and the Grenadines	0	0	2097.349333	2098
Cayman Islands	Sint Eustatius	0	0	0	0
Cayman Islands	Sint Maarten	0	6949.072667	0	6950
Cayman Islands	Suriname	0	0	2478.49	2479
Cayman Islands	Trinidad and Tobago	0	6236.232333	4735.182667	10972
Cayman Islands	Turks and Caicos Islands	0	6705.890333	1140.393333	7847
Cayman Islands	U.S. Virgin Islands	0	8577.648333	0	8578
Cayman Islands	United States	7944.206667	1306632.536	39237.39633	1353815
Cayman Islands	Uruguay	0	1536.409	0	1537
Cayman Islands	Venezuela	0	14182.476	17673.21337	31856
Chile	Anguilla	0	0	1008.284667	1009
Chile	Antigua and Barbuda	0	2348.635333	0	2349
Chile	Argentina	11363.163	25178.38097	500.2036667	37042
Chile	Aruba	0	12067.15533	0	12068
Chile	Bahamas	0	19100.61837	4249.053667	23350
Chile	Barbados	0	5067.976667	0	5068
Chile	Belize	0	3897.173	1915.48	5813
Chile	Bermuda	0	5400.208333	0	5401
Chile	Bolivia	0	15071.97067	7132.815667	22205
Chile	Brazil	7934.92	176647.9465	12936.763	197520
Chile	British Virgin Islands	0	0	2132.613	2133
Chile	Canada	1322.547333	111868.701	9516.644667	122708
Chile	Caribbean Netherlands	0	2823.767333	0	2824
Chile	Cayman Islands	0	6998.138	0	6999
Chile	Colombia	3493.7	61552.35567	348.558	65395
Chile	Costa Rica	0	25925.039	2063.660667	27989
Chile	Cuba	1122.289	10989.05267	0	12112
Chile	Curacao	0	7220.439333	0	7221
Chile	Dominica	0	0	1072.029	1073
Chile	Dominican Republic	786.1676667	29150.16767	0	29937
Chile	Ecuador	1558.032	511.7326667	0	2070
Chile	El Salvador	0	19729.74267	0	19730
Chile	Falkland Islands	740.5463333	0	0	741
Chile	French Guiana	0	0	1088.040333	1089
Chile	Grenada	0	2833.352667	0	2834
Chile	Guadeloupe	0	0	3679.8916	3680
Chile	Guatemala	0	13009.927	708.9506667	13719
Chile	Guyana	0	823.0436667	0	824
Chile	Haiti	0	8815.986667	387.7136667	9204
Chile	Honduras	0	11427.521	3967.520667	15396
Chile	Jamaica	0	21352.1959	0	21353
Chile	Martinique	0	221.2191333	0	222
Chile	Mexico	3978.496667	170090.9817	0	174070
Chile	Montserrat	0	0	387.1443333	388
Chile	Nicaragua	0	8117.267667	0	8118
Chile	Panama	1260.226333	1248.158333	0	2509
Chile	Paraguay	1485.82	2247.249667	0	3734
Chile	Peru	6010.923333	29037.78733	2479.164333	37528
Chile	Puerto Rico	0	30492.63933	0	30493
Chile	Saba	0	0	0	0
Chile	Saint Barthelemy	0	0	375.4566667	376
Chile	Saint Kitts and Nevis	0	1577.1	0	1578
Chile	Saint Lucia	0	3162.089	2536.213633	5699
Chile	Saint Martin	0	0	0	0
Chile	Saint Vincent and the Grenadines	0	0	2410.762667	2411
Chile	Sint Eustatius	0	0	0	0
Chile	Sint Maarten	0	4803.348667	0	4804
Chile	Suriname	0	0	3022.051667	3023
Chile	Trinidad and Tobago	0	7345.842	4735.182667	12082
Chile	Turks and Caicos Islands	0	3213.030333	1140.393333	4354
Chile	U.S. Virgin Islands	0	6632.537333	0	6633
Chile	United States	17466.74533	1330777.479	39237.39633	1387482
Chile	Uruguay	1672.969667	461.4726667	0	2135
Chile	Venezuela	930.118	18389.12133	0	19320
Colombia	Anguilla	0	0	1008.284667	1009
Colombia	Antigua and Barbuda	0	4026.682333	0	4027
Colombia	Argentina	2898.816667	9735.163667	26325.97963	38960
Colombia	Aruba	932.4793333	0	0	933
Colombia	Bahamas	0	20810.53403	4249.053667	25060
Colombia	Barbados	0	5067.976667	0	5068
Colombia	Belize	0	4376.943667	1915.48	6293
Colombia	Bermuda	0	7526.418667	0	7527
Colombia	Bolivia	0	13180.58933	7132.815667	20314
Colombia	Brazil	1487.063667	172052.5189	12936.763	186477
Colombia	British Virgin Islands	0	0	2132.613	2133
Colombia	Canada	3438.866667	152747.672	9516.644667	165704
Colombia	Caribbean Netherlands	0	5020.146367	0	5021
Colombia	Cayman Islands	0	6998.138	0	6999
Colombia	Chile	3515.446667	21430.84533	0	24947
Colombia	Costa Rica	978.831	5224.976633	1977.292333	8182
Colombia	Cuba	623.1423333	10989.05267	0	11613
Colombia	Curacao	1937.81	0	0	1938
Colombia	Dominica	0	0	1335.278	1336
Colombia	Dominican Republic	1468.628	15223.06333	0	16692
Colombia	Ecuador	984.6923333	511.7326667	0	1497
Colombia	El Salvador	896.8936667	0	0	897
Colombia	Falkland Islands	0	0	740.5463333	741
Colombia	French Guiana	0	0	1088.040333	1089
Colombia	Grenada	0	2833.352667	0	2834
Colombia	Guadeloupe	0	432.4063333	0	433
Colombia	Guatemala	0	22808.76267	708.9506667	23518
Colombia	Guyana	0	823.0436667	0	824
Colombia	Haiti	0	9875.567333	387.7136667	10264
Colombia	Honduras	0	15132.446	3967.520667	19100
Colombia	Jamaica	0	23621.5889	0	23622
Colombia	Martinique	0	829.9648	0	830
Colombia	Mexico	1742.507667	215673.6423	0	217417
Colombia	Montserrat	0	0	387.1443333	388
Colombia	Nicaragua	0	12147.37767	0	12148
Colombia	Panama	3789.916667	1248.158333	0	5039
Colombia	Paraguay	0	7062.615	0	7063
Colombia	Peru	4681.39	29037.78733	2479.164333	36199
Colombia	Puerto Rico	0	37630.94533	0	37631
Colombia	Saba	0	0	0	0
Colombia	Saint Barthelemy	0	0	729.127	730
Colombia	Saint Kitts and Nevis	0	1577.1	0	1578
Colombia	Saint Lucia	0	3162.089	2536.213633	5699
Colombia	Saint Martin	0	0	461.2743333	462
Colombia	Saint Vincent and the Grenadines	0	0	2410.762667	2411
Colombia	Sint Eustatius	0	0	0	0
Colombia	Sint Maarten	0	7224.473667	0	7225
Colombia	Suriname	0	1472.487333	0	1473
Colombia	Trinidad and Tobago	0	8382.031	4735.182667	13118
Colombia	Turks and Caicos Islands	0	3213.030333	1140.393333	4354
Colombia	U.S. Virgin Islands	0	7498.486333	0	7499
Colombia	United States	27845.28833	1690684.59	0	1718530
Colombia	Uruguay	0	10849.81333	461.4726667	11312
Colombia	Venezuela	1333.348333	19143.4607	0	20477
Costa Rica	Anguilla	0	0	1008.284667	1009
Costa Rica	Antigua and Barbuda	0	4356.289	0	4357
Costa Rica	Argentina	0	39354.65567	12550.85697	51906
Costa Rica	Aruba	0	15087.849	0	15088
Costa Rica	Bahamas	0	22669.68503	4249.053667	26919
Costa Rica	Barbados	0	5030.452	0	5031
Costa Rica	Belize	0	5745.901	1915.48	7662
Costa Rica	Bermuda	0	8365.224	0	8366
Costa Rica	Bolivia	0	10991.036	8763.584667	19755
Costa Rica	Brazil	0	89548.68533	152111.9623	241661
Costa Rica	British Virgin Islands	0	0	2132.613	2133
Costa Rica	Canada	652.1316667	153888.3617	9516.644667	164058
Costa Rica	Caribbean Netherlands	0	2823.767333	0	2824
Costa Rica	Cayman Islands	0	8680.399	0	8681
Costa Rica	Chile	0	39924.85	24104.731	64030
Costa Rica	Colombia	1742.605667	56464.4878	348.558	58556
Costa Rica	Cuba	1132.089	10989.05267	0	12122
Costa Rica	Curacao	0	7639.522333	0	7640
Costa Rica	Dominica	0	0	1335.278	1336
Costa Rica	Dominican Republic	1399.183333	31980.98633	0	33381
Costa Rica	Ecuador	0	10962.76067	511.7326667	11475
Costa Rica	El Salvador	2450.863333	0	0	2451
Costa Rica	Falkland Islands	0	0	0	0
Costa Rica	French Guiana	0	0	623.4573333	624
Costa Rica	Grenada	0	2833.352667	0	2834
Costa Rica	Guadeloupe	0	432.4063333	0	433
Costa Rica	Guatemala	1718.889667	708.9506667	0	2428
Costa Rica	Guyana	0	823.0436667	0	824
Costa Rica	Haiti	0	9875.567333	387.7136667	10264
Costa Rica	Honduras	1598.279667	3800.594	0	5399
Costa Rica	Jamaica	0	24925.32257	0	24926
Costa Rica	Martinique	0	829.9648	0	830
Costa Rica	Mexico	2998.375333	161758.0207	0	164757
Costa Rica	Montserrat	0	0	387.1443333	388
Costa Rica	Nicaragua	1656.13	0	0	1657
Costa Rica	Panama	2011.977333	1248.158333	0	3261
Costa Rica	Paraguay	0	1438.857	2247.249667	3687
Costa Rica	Peru	2240.037333	29037.78733	2479.164333	33757
Costa Rica	Puerto Rico	0	35600.278	0	35601
Costa Rica	Saba	0	0	0	0
Costa Rica	Saint Barthelemy	0	0	729.127	730
Costa Rica	Saint Kitts and Nevis	0	1897.221667	0	1898
Costa Rica	Saint Lucia	0	3489.469667	2536.213633	6026
Costa Rica	Saint Martin	0	0	461.2743333	462
Costa Rica	Saint Vincent and the Grenadines	0	0	2410.762667	2411
Costa Rica	Sint Eustatius	0	0	0	0
Costa Rica	Sint Maarten	0	8030.862	0	8031
Costa Rica	Suriname	0	0	2478.49	2479
Costa Rica	Trinidad and Tobago	0	7818.962667	4735.182667	12555
Costa Rica	Turks and Caicos Islands	0	4956.245	1140.393333	6097
Costa Rica	U.S. Virgin Islands	0	9443.597333	0	9444
Costa Rica	United States	16676.821	1735349.447	0	1752027
Costa Rica	Uruguay	0	3072.573	0	3073
Costa Rica	Venezuela	687.085	18389.12133	0	19077
Cuba	Anguilla	0	0	686.2566667	687
Cuba	Antigua and Barbuda	0	1188.436667	0	1189
Cuba	Argentina	1224.062	7849.951667	26325.97963	35400
Cuba	Aruba	0	3856.675667	0	3857
Cuba	Bahamas	850.29	7322.443333	148.6823333	8322
Cuba	Barbados	0	1694.2184	0	1695
Cuba	Belize	0	462.3966667	1915.48	2378
Cuba	Bermuda	0	1035.031667	0	1036
Cuba	Bolivia	0	10500.85633	7132.815667	17634
Cuba	Brazil	0	47713.834	159945.1467	207659
Cuba	British Virgin Islands	0	0	1783.007333	1784
Cuba	Canada	1428.721	83189.9684	9245.159	93864
Cuba	Caribbean Netherlands	0	0	6899.5787	6900
Cuba	Cayman Islands	496.538	0	0	497
Cuba	Chile	1184.752333	21430.84533	0	22616
Cuba	Colombia	741.8973333	47663.17967	348.558	48754
Cuba	Costa Rica	1242.131333	1507.5263	1977.292333	4727
Cuba	Curacao	0	4652.578	0	4653
Cuba	Dominica	0	0	1615.238333	1616
Cuba	Dominican Republic	476.154	10170.92533	1429.635667	12077
Cuba	Ecuador	0	8756.671	511.7326667	9269
Cuba	El Salvador	0	9479.593667	0	9480
Cuba	Falkland Islands	0	0	740.5463333	741
Cuba	French Guiana	0	623.4573333	0	624
Cuba	Grenada	0	0	5462.872333	5463
Cuba	Guadeloupe	0	2538.757667	0	2539
Cuba	Guatemala	0	4026.229667	0	4027
Cuba	Guyana	0	0	1627.294667	1628
Cuba	Haiti	0	2621.724	387.7136667	3010
Cuba	Honduras	0	2575.951	3117.641333	5694
Cuba	Jamaica	491.2345667	0	0	492
Cuba	Martinique	221.2191333	0	0	222
Cuba	Mexico	6362.125	75645.129	972.9888	82981
Cuba	Montserrat	0	0	387.1443333	388
Cuba	Nicaragua	0	2187.486	0	2188
Cuba	Panama	1513.607667	1248.158333	0	2762
Cuba	Paraguay	0	4435.379667	2247.249667	6683
Cuba	Peru	235.788	29037.78733	2479.164333	31753
Cuba	Puerto Rico	0	3533.868333	0	3534
Cuba	Saba	0	0	0	0
Cuba	Saint Barthelemy	0	0	729.127	730
Cuba	Saint Kitts and Nevis	0	0	5317.930333	5318
Cuba	Saint Lucia	0	1528.163	0	1529
Cuba	Saint Martin	0	0	461.2743333	462
Cuba	Saint Vincent and the Grenadines	0	0	2100.116667	2101
Cuba	Sint Eustatius	0	0	0	0
Cuba	Sint Maarten	0	1515.915333	0	1516
Cuba	Suriname	0	0	2478.49	2479
Cuba	Trinidad and Tobago	0	1776.005	3601.838333	5378
Cuba	Turks and Caicos Islands	0	2610.757333	1140.393333	3752
Cuba	U.S. Virgin Islands	0	0	12416.74233	12417
Cuba	United States	0	493244.6003	633288.8982	1126534
Cuba	Uruguay	0	7005.980333	461.4726667	7468
Cuba	Venezuela	1403.819667	16184.917	0	17589
Curacao	Anguilla	0	0	1008.284667	1009
Curacao	Antigua and Barbuda	0	2319.769667	0	2320
Curacao	Argentina	0	14144.41233	12021.39867	26166
Curacao	Aruba	2411.056667	0	0	2412
Curacao	Bahamas	0	15384.72203	4249.053667	19634
Curacao	Barbados	0	2830.524667	0	2831
Curacao	Belize	0	1515.885	1915.48	3432
Curacao	Bermuda	0	2207.464	0	2208
Curacao	Bolivia	0	2124.339	8763.584667	10888
Curacao	Brazil	0	35546.308	154636.4423	190183
Curacao	British Virgin Islands	0	482.0176667	0	483
Curacao	Canada	0	32028.69833	83728.23107	115757
Curacao	Caribbean Netherlands	2006.501	0	0	2007
Curacao	Cayman Islands	0	4928.478333	0	4929
Curacao	Chile	0	12709.767	23584.24833	36295
Curacao	Colombia	2153.804333	51541.74597	348.558	54045
Curacao	Costa Rica	0	10588.61533	1658.414333	12248
Curacao	Cuba	0	2723.018667	17217.23967	19941
Curacao	Dominica	0	215.3106667	0	216
Curacao	Dominican Republic	435.295	13620.68867	728.952	14785
Curacao	Ecuador	0	6445.121667	511.7326667	6957
Curacao	El Salvador	0	6535.459	0	6536
Curacao	Falkland Islands	0	0	0	0
Curacao	French Guiana	0	0	1088.040333	1089
Curacao	Grenada	0	1344.707	0	1345
Curacao	Guadeloupe	0	432.4063333	0	433
Curacao	Guatemala	0	7625.279667	708.9506667	8335
Curacao	Guyana	0	520.814	0	521
Curacao	Haiti	0	7593.331667	387.7136667	7982
Curacao	Honduras	0	7460.266333	3967.520667	11428
Curacao	Jamaica	560.3033333	6448.624	0	7009
Curacao	Martinique	0	1520.999667	0	1521
Curacao	Mexico	0	36246.504	106445.1551	142692
Curacao	Montserrat	0	0	387.1443333	388
Curacao	Nicaragua	0	5919.669	0	5920
Curacao	Panama	0	19492.564	1248.158333	20741
Curacao	Paraguay	0	0	10794.85167	10795
Curacao	Peru	0	12855.63463	30158.48733	43015
Curacao	Puerto Rico	0	19353.42267	0	19354
Curacao	Saba	0	0	0	0
Curacao	Saint Barthelemy	0	375.4566667	0	376
Curacao	Saint Kitts and Nevis	0	1641.364667	0	1642
Curacao	Saint Lucia	0	3884.504633	0	3885
Curacao	Saint Martin	0	0	844.256	845
Curacao	Saint Vincent and the Grenadines	0	284.137	1004.054333	1289
Curacao	Sint Eustatius	0	0	0	0
Curacao	Sint Maarten	821.7066667	0	0	822
Curacao	Suriname	1082.603667	0	0	1083
Curacao	Trinidad and Tobago	563.0683333	376.754	0	940
Curacao	Turks and Caicos Islands	0	1745.919	1140.393333	2887
Curacao	U.S. Virgin Islands	0	4593.498	0	4594
Curacao	United States	3934.357	717926.6197	53900.896	775762
Curacao	Uruguay	0	1536.409	0	1537
Curacao	Venezuela	2442.592133	18043.032	0	20486
Dominica	Anguilla	0	686.2566667	0	687
Dominica	Antigua and Barbuda	297.8196667	0	0	298
Dominica	Argentina	0	0	41349.12833	41350
Dominica	Aruba	0	0	18558.69423	18559
Dominica	Bahamas	0	0	25370.75403	25371
Dominica	Barbados	306.201	0	0	307
Dominica	Belize	0	0	4442.715667	4443
Dominica	Bermuda	0	0	12011.30933	12012
Dominica	Bolivia	0	0	3045.7	3046
Dominica	Brazil	0	407.568	166127.0235	166535
Dominica	British Virgin Islands	0	1783.007333	0	1784
Dominica	Canada	0	2495.917667	138027.4387	140524
Dominica	Caribbean Netherlands	0	1544.104333	0	1545
Dominica	Cayman Islands	0	0	9205.14	9206
Dominica	Chile	0	0	30773.07333	30774
Dominica	Colombia	0	0	63282.597	63283
Dominica	Costa Rica	0	0	24339.322	24340
Dominica	Cuba	0	331.1396667	16518.67933	16850
Dominica	Curacao	0	2979.993333	0	2980
Dominica	Dominican Republic	0	6768.556667	728.952	7498
Dominica	Ecuador	0	0	7271.376	7272
Dominica	El Salvador	0	0	24751.29533	24752
Dominica	Falkland Islands	0	0	0	0
Dominica	French Guiana	0	0	623.4573333	624
Dominica	Grenada	0	2385.926667	0	2386
Dominica	Guadeloupe	297.8056667	0	0	298
Dominica	Guatemala	0	0	19304.53933	19305
Dominica	Guyana	0	283.437	0	284
Dominica	Haiti	0	2462.908	0	2463
Dominica	Honduras	0	0	11436.481	11437
Dominica	Jamaica	0	1294.409667	21586.9199	22882
Dominica	Martinique	0	3753.918	0	3754
Dominica	Mexico	0	0	207570.601	207571
Dominica	Montserrat	0	387.1443333	0	388
Dominica	Nicaragua	0	0	8117.267667	8118
Dominica	Panama	0	954.4943333	1248.158333	2203
Dominica	Paraguay	0	0	2627.235333	2628
Dominica	Peru	0	0	29399.40897	29400
Dominica	Puerto Rico	293.5053333	0	0	294
Dominica	Saba	0	0	0	0
Dominica	Saint Barthelemy	0	729.127	0	730
Dominica	Saint Kitts and Nevis	0	3420.708667	0	3421
Dominica	Saint Lucia	279.097	0	5474.469	5754
Dominica	Saint Martin	0	461.2743333	0	462
Dominica	Saint Vincent and the Grenadines	0	1815.979667	0	1816
Dominica	Sint Eustatius	0	0	0	0
Dominica	Sint Maarten	213.4486667	0	0	214
Dominica	Suriname	0	0	2088.606333	2089
Dominica	Trinidad and Tobago	0	4848.4793	0	4849
Dominica	Turks and Caicos Islands	0	0	7706.503	7707
Dominica	U.S. Virgin Islands	0	2136.997333	0	2137
Dominica	United States	0	54539.18167	1581942.503	1636482
Dominica	Uruguay	0	0	4250.866667	4251
Dominica	Venezuela	267.414	6119.568	5173.6958	11561
Dominican Republic	Anguilla	0	686.2566667	0	687
Dominican Republic	Antigua and Barbuda	308.714	0	0	309
Dominican Republic	Argentina	822.6866667	29615.59533	30297.47863	60736
Dominican Republic	Aruba	523.0096667	0	0	524
Dominican Republic	Bahamas	0	19279.3867	4249.053667	23529
Dominican Republic	Barbados	0	7022.952067	0	7023
Dominican Republic	Belize	0	1515.885	1915.48	3432
Dominican Republic	Bermuda	0	9006.767	0	9007
Dominican Republic	Bolivia	0	10991.036	8763.584667	19755
Dominican Republic	Brazil	0	67330.11367	153239.1583	220570
Dominican Republic	British Virgin Islands	0	1783.007333	0	1784
Dominican Republic	Canada	0	83824.818	42800.92973	126626
Dominican Republic	Caribbean Netherlands	0	5417.914367	0	5418
Dominican Republic	Cayman Islands	0	5324.879	0	5325
Dominican Republic	Chile	850.5	30818.90467	24104.731	55775
Dominican Republic	Colombia	679.6346667	62131.17167	348.558	63160
Dominican Republic	Costa Rica	1437.340333	3516.024633	1977.292333	6931
Dominican Republic	Cuba	449.267	6841.821	6552.721	13844
Dominican Republic	Curacao	419.083	0	0	420
Dominican Republic	Dominica	0	1055.131	0	1056
Dominican Republic	Ecuador	0	10587.88033	511.7326667	11100
Dominican Republic	El Salvador	0	17333.29967	0	17334
Dominican Republic	Falkland Islands	0	0	740.5463333	741
Dominican Republic	French Guiana	0	623.4573333	0	624
Dominican Republic	Grenada	0	3200.311333	0	3201
Dominican Republic	Guadeloupe	432.4063333	0	0	433
Dominican Republic	Guatemala	0	11999.211	708.9506667	12709
Dominican Republic	Guyana	0	823.0436667	0	824
Dominican Republic	Haiti	1059.580667	0	387.7136667	1448
Dominican Republic	Honduras	0	10989.43533	3967.520667	14957
Dominican Republic	Jamaica	0	22290.23323	0	22291
Dominican Republic	Martinique	608.7456667	0	0	609
Dominican Republic	Mexico	0	87464.19967	106445.1551	193910
Dominican Republic	Montserrat	0	387.1443333	0	388
Dominican Republic	Nicaragua	0	8107.155	0	8108
Dominican Republic	Panama	661.5303333	1248.158333	0	1910
Dominican Republic	Paraguay	0	1438.857	2247.249667	3687
Dominican Republic	Peru	212.4563	29037.78733	2479.164333	31730
Dominican Republic	Puerto Rico	1734.861333	0	0	1735
Dominican Republic	Saba	0	0	0	0
Dominican Republic	Saint Barthelemy	0	729.127	0	730
Dominican Republic	Saint Kitts and Nevis	0	4997.808667	0	4998
Dominican Republic	Saint Lucia	0	4442.0243	0	4443
Dominican Republic	Saint Martin	0	461.2743333	0	462
Dominican Republic	Saint Vincent and the Grenadines	0	561.1153333	0	562
Dominican Republic	Sint Eustatius	0	0	0	0
Dominican Republic	Sint Maarten	639.9446667	0	0	640
Dominican Republic	Suriname	0	1472.487333	0	1473
Dominican Republic	Trinidad and Tobago	0	8800.4903	0	8801
Dominican Republic	Turks and Caicos Islands	0	3339.023333	1140.393333	4480
Dominican Republic	U.S. Virgin Islands	0	10471.63133	0	10472
Dominican Republic	United States	13628.83667	1129830.511	53900.896	1197361
Dominican Republic	Uruguay	0	3072.573	461.4726667	3535
Dominican Republic	Venezuela	662.571	19900.5457	0	20564
El Salvador	Anguilla	0	0	1008.284667	1009
El Salvador	Antigua and Barbuda	0	3717.968333	0	3718
El Salvador	Argentina	0	40191.37033	12550.85697	52743
El Salvador	Aruba	0	11677.897	0	11678
El Salvador	Bahamas	0	19960.24403	4249.053667	24210
El Salvador	Barbados	0	4684.302	0	4685
El Salvador	Belize	479.7706667	1915.48	352.7813333	2749
El Salvador	Bermuda	0	7526.418667	0	7527
El Salvador	Bolivia	0	10991.036	8763.584667	19755
El Salvador	Brazil	0	93572.95967	152111.9623	245685
El Salvador	British Virgin Islands	0	0	2132.613	2133
El Salvador	Canada	655.193	153893.4273	9516.644667	164066
El Salvador	Caribbean Netherlands	0	2823.767333	0	2824
El Salvador	Cayman Islands	0	6501.6	0	6502
El Salvador	Chile	0	39040.988	24104.731	63146
El Salvador	Colombia	1223.280333	61670.38967	348.558	63243
El Salvador	Costa Rica	2366	5224.976633	1977.292333	9569
El Salvador	Cuba	0	14508.40533	5140.772	19650
El Salvador	Curacao	0	5433.344	0	5434
El Salvador	Dominica	0	0	1072.029	1073
El Salvador	Dominican Republic	0	43609.762	0	43610
El Salvador	Ecuador	374.8803333	511.7326667	0	887
El Salvador	Falkland Islands	0	0	0	0
El Salvador	French Guiana	0	0	0	0
El Salvador	Grenada	0	2833.352667	0	2834
El Salvador	Guadeloupe	0	0	2018.0146	2019
El Salvador	Guatemala	1790.742333	708.9506667	0	2500
El Salvador	Guyana	0	823.0436667	0	824
El Salvador	Haiti	0	8815.986667	387.7136667	9204
El Salvador	Honduras	1642.426333	3445.108333	0	5088
El Salvador	Jamaica	0	22570.051	0	22571
El Salvador	Martinique	0	0	2386.1278	2387
El Salvador	Mexico	2176.570667	154310.3777	0	156487
El Salvador	Montserrat	0	0	387.1443333	388
El Salvador	Nicaragua	2373.98	0	0	2374
El Salvador	Panama	836.654	1248.158333	0	2085
El Salvador	Paraguay	0	1438.857	2247.249667	3687
El Salvador	Peru	2400.93	29037.78733	2479.164333	33918
El Salvador	Puerto Rico	0	34868.68933	0	34869
El Salvador	Saba	0	0	0	0
El Salvador	Saint Barthelemy	0	0	375.4566667	376
El Salvador	Saint Kitts and Nevis	0	1577.1	0	1578
El Salvador	Saint Lucia	0	3162.089	1652.442633	4815
El Salvador	Saint Martin	0	0	0	0
El Salvador	Saint Vincent and the Grenadines	0	0	2097.349333	2098
El Salvador	Sint Eustatius	0	0	0	0
El Salvador	Sint Maarten	0	5762.822333	0	5763
El Salvador	Suriname	0	0	2478.49	2479
El Salvador	Trinidad and Tobago	0	7173.257	4735.182667	11909
El Salvador	Turks and Caicos Islands	0	3213.030333	1140.393333	4354
El Salvador	U.S. Virgin Islands	0	7498.486333	0	7499
El Salvador	United States	23567.53233	1698325.594	0	1721894
El Salvador	Uruguay	0	3072.573	0	3073
El Salvador	Venezuela	0	25539.73333	15827.29937	41368
French Guiana	Anguilla	0	0	397.7866667	398
French Guiana	Antigua and Barbuda	0	0	3443.641367	3444
French Guiana	Argentina	0	0	15125.19633	15126
French Guiana	Aruba	0	0	938.9193333	939
French Guiana	Bahamas	0	0	0	0
French Guiana	Barbados	0	229.5920667	0	230
French Guiana	Belize	0	0	0	0
French Guiana	Bermuda	0	0	0	0
French Guiana	Bolivia	0	0	555.394	556
French Guiana	Brazil	516.068	12585.05033	156726.374	169828
French Guiana	British Virgin Islands	0	0	965.9416667	966
French Guiana	Canada	0	366.016	42383.63873	42750
French Guiana	Caribbean Netherlands	0	0	0	0
French Guiana	Cayman Islands	0	0	0	0
French Guiana	Chile	0	0	7692.323333	7693
French Guiana	Colombia	0	0	2269.054667	2270
French Guiana	Costa Rica	0	0	1437.340333	1438
French Guiana	Cuba	0	0	7098.014	7099
French Guiana	Curacao	0	0	1507.118667	1508
French Guiana	Dominica	0	0	1122.088333	1123
French Guiana	Dominican Republic	0	420.168	3301.755333	3722
French Guiana	Ecuador	0	0	0	0
French Guiana	El Salvador	0	0	0	0
French Guiana	Falkland Islands	0	0	0	0
French Guiana	Grenada	0	0	2126.021333	2127
French Guiana	Guadeloupe	0	1661.877	0	1662
French Guiana	Guatemala	0	0	0	0
French Guiana	Guyana	0	0	283.437	284
French Guiana	Haiti	0	0	3096.125667	3097
French Guiana	Honduras	0	0	0	0
French Guiana	Jamaica	0	0	778.5236667	779
French Guiana	Martinique	1287.461	0	0	1288
French Guiana	Mexico	0	0	6329.838667	6330
French Guiana	Montserrat	0	0	0	0
French Guiana	Nicaragua	0	0	0	0
French Guiana	Panama	0	0	4979.067333	4980
French Guiana	Paraguay	0	0	2627.235333	2628
French Guiana	Peru	0	0	6130.566633	6131
French Guiana	Puerto Rico	0	277.1113333	0	278
French Guiana	Saba	0	0	0	0
French Guiana	Saint Barthelemy	0	0	353.6703333	354
French Guiana	Saint Kitts and Nevis	0	0	373.499	374
French Guiana	Saint Lucia	0	883.771	0	884
French Guiana	Saint Martin	0	0	461.2743333	462
French Guiana	Saint Vincent and the Grenadines	0	0	941.451	942
French Guiana	Sint Eustatius	0	0	0	0
French Guiana	Sint Maarten	0	0	2639.238	2640
French Guiana	Suriname	0	543.5616667	0	544
French Guiana	Trinidad and Tobago	0	0	3961.934667	3962
French Guiana	Turks and Caicos Islands	0	0	0	0
French Guiana	U.S. Virgin Islands	0	0	1607.503333	1608
French Guiana	United States	0	0	167697.2523	167698
French Guiana	Uruguay	0	0	2660.095667	2661
French Guiana	Venezuela	0	0	3537.265667	3538
Grenada	Anguilla	0	397.7866667	0	398
Grenada	Antigua and Barbuda	0	6160.842333	0	6161
Grenada	Argentina	0	12316.73333	12021.39867	24339
Grenada	Aruba	0	5590.522	0	5591
Grenada	Bahamas	0	13069.31103	4249.053667	17319
Grenada	Barbados	1868.078333	0	0	1869
Grenada	Belize	0	969.3833333	1915.48	2885
Grenada	Bermuda	0	3343.263	0	3344
Grenada	Bolivia	0	2124.339	8763.584667	10888
Grenada	Brazil	0	40968.76	169168.3443	210138
Grenada	British Virgin Islands	0	965.9416667	0	966
Grenada	Canada	0	40220.27567	70927.68807	111148
Grenada	Caribbean Netherlands	0	1145.879	0	1146
Grenada	Cayman Islands	0	4426.667	0	4427
Grenada	Chile	0	12444.01667	23584.24833	36029
Grenada	Colombia	0	32767.714	38866.71133	71635
Grenada	Costa Rica	0	8397.414667	1658.414333	10056
Grenada	Cuba	0	0	27308.4168	27309
Grenada	Curacao	0	3170.073667	0	3171
Grenada	Dominica	0	967.1666667	0	968
Grenada	Dominican Republic	0	30517.41	728.952	31247
Grenada	Ecuador	0	2594.545333	511.7326667	3107
Grenada	El Salvador	0	7952.499333	0	7953
Grenada	Falkland Islands	0	0	0	0
Grenada	French Guiana	0	0	623.4573333	624
Grenada	Guadeloupe	0	266.0606667	0	267
Grenada	Guatemala	0	4805.656333	708.9506667	5515
Grenada	Guyana	0	1627.294667	0	1628
Grenada	Haiti	0	8515.931667	387.7136667	8904
Grenada	Honduras	0	7461.706	4323.006333	11785
Grenada	Jamaica	0	13183.338	0	13184
Grenada	Martinique	0	261.4593333	0	262
Grenada	Mexico	0	28312.074	163509.0011	191822
Grenada	Montserrat	0	0	387.1443333	388
Grenada	Nicaragua	0	5374.621	0	5375
Grenada	Panama	0	12640.10767	1248.158333	13889
Grenada	Paraguay	0	0	10794.85167	10795
Grenada	Peru	0	9275.366333	30158.48733	39434
Grenada	Puerto Rico	363.559	0	0	364
Grenada	Saba	0	0	0	0
Grenada	Saint Barthelemy	0	0	729.127	730
Grenada	Saint Kitts and Nevis	0	1950.599	0	1951
Grenada	Saint Lucia	0	5333.850667	0	5334
Grenada	Saint Martin	0	0	461.2743333	462
Grenada	Saint Vincent and the Grenadines	616.0933333	0	0	617
Grenada	Sint Eustatius	0	0	0	0
Grenada	Sint Maarten	0	5526.749667	0	5527
Grenada	Suriname	0	1006.002667	0	1007
Grenada	Trinidad and Tobago	1360.179333	0	0	1361
Grenada	Turks and Caicos Islands	0	1950.589667	1140.393333	3091
Grenada	U.S. Virgin Islands	0	7148.010333	0	7149
Grenada	United States	3084.232667	713605.0049	249888.4477	966578
Grenada	Uruguay	0	1536.409	0	1537
Grenada	Venezuela	288.4676667	16968.23567	5370.7227	22628
Guadeloupe	Anguilla	0	686.2566667	0	687
Guadeloupe	Antigua and Barbuda	226.9477	0	0	227
Guadeloupe	Argentina	0	1224.062	7849.951667	9075
Guadeloupe	Aruba	0	523.0096667	0	524
Guadeloupe	Bahamas	0	850.29	13957.39637	14808
Guadeloupe	Barbados	0	3485.1404	0	3486
Guadeloupe	Belize	0	0	4905.112333	4906
Guadeloupe	Bermuda	0	0	12820.91067	12821
Guadeloupe	Bolivia	0	0	12625.19533	12626
Guadeloupe	Brazil	0	0	123509.6193	123510
Guadeloupe	British Virgin Islands	0	1300.989667	0	1301
Guadeloupe	Canada	412.328	38275.60707	23362.47667	62051
Guadeloupe	Caribbean Netherlands	0	0	6564.2507	6565
Guadeloupe	Cayman Islands	0	496.538	0	497
Guadeloupe	Chile	0	1184.752333	21430.84533	22616
Guadeloupe	Colombia	0	1421.532	62131.17167	63553
Guadeloupe	Costa Rica	0	2679.471667	5566.9943	8247
Guadeloupe	Cuba	331.1396667	12371.44767	0	12703
Guadeloupe	Curacao	0	419.083	0	420
Guadeloupe	Dominica	263.249	0	0	264
Guadeloupe	Dominican Republic	616.343	4771.823	728.952	6118
Guadeloupe	Ecuador	0	0	12145.91233	12146
Guadeloupe	El Salvador	0	0	32898.00267	32899
Guadeloupe	Falkland Islands	0	0	0	0
Guadeloupe	French Guiana	0	623.4573333	0	624
Guadeloupe	Grenada	0	366.9586667	0	367
Guadeloupe	Guatemala	0	0	22723.211	22724
Guadeloupe	Guyana	0	0	1627.294667	1628
Guadeloupe	Haiti	774.4566667	0	387.7136667	1163
Guadeloupe	Honduras	0	0	14012.432	14013
Guadeloupe	Jamaica	0	1322.1929	0	1323
Guadeloupe	Martinique	1675.688	0	0	1676
Guadeloupe	Mexico	0	8315.283667	159069.708	167385
Guadeloupe	Montserrat	0	387.1443333	0	388
Guadeloupe	Nicaragua	0	0	9773.397667	9774
Guadeloupe	Panama	0	3808.378	1248.158333	5057
Guadeloupe	Paraguay	0	0	4435.379667	4436
Guadeloupe	Peru	0	448.2443	29037.78733	29487
Guadeloupe	Puerto Rico	262.4696667	0	0	263
Guadeloupe	Saba	0	0	0	0
Guadeloupe	Saint Barthelemy	353.6703333	0	0	354
Guadeloupe	Saint Kitts and Nevis	0	2680.734	0	2681
Guadeloupe	Saint Lucia	0	2015.587	5474.469	7491
Guadeloupe	Saint Martin	461.2743333	0	0	462
Guadeloupe	Saint Vincent and the Grenadines	0	561.1153333	0	562
Guadeloupe	Sint Eustatius	0	0	0	0
Guadeloupe	Sint Maarten	0	3491.975667	0	3492
Guadeloupe	Suriname	0	0	2478.49	2479
Guadeloupe	Trinidad and Tobago	0	1983.892633	0	1984
Guadeloupe	Turks and Caicos Islands	0	348.3036667	1140.393333	1489
Guadeloupe	U.S. Virgin Islands	0	1607.503333	0	1608
Guadeloupe	United States	0	98869.862	1364249.105	1463119
Guadeloupe	Uruguay	0	0	8542.389333	8543
Guadeloupe	Venezuela	0	3590.276667	17703.83837	21295
Guyana	Anguilla	0	0	1008.284667	1009
Guyana	Antigua and Barbuda	0	3123.047667	0	3124
Guyana	Argentina	0	5555.666667	10240.65467	15797
Guyana	Aruba	0	2901.383333	0	2902
Guyana	Bahamas	0	1416.366	9367.531367	10784
Guyana	Barbados	274.0266667	0	0	275
Guyana	Belize	0	0	5745.901	5746
Guyana	Bermuda	0	2157.712667	0	2158
Guyana	Bolivia	0	0	13180.58933	13181
Guyana	Brazil	0	14113.54467	172840.7259	186955
Guyana	British Virgin Islands	0	0	2132.613	2133
Guyana	Canada	0	20777.52133	135655.9974	156434
Guyana	Caribbean Netherlands	0	0	6564.2507	6565
Guyana	Cayman Islands	0	424.6036667	0	425
Guyana	Chile	0	5390.373333	21430.84533	26822
Guyana	Colombia	0	8373.635667	57571.2018	65945
Guyana	Costa Rica	0	2906.796667	5566.9943	8474
Guyana	Cuba	0	0	25657.63947	25658
Guyana	Curacao	0	542.9736667	0	543
Guyana	Dominica	0	280.147	0	281
Guyana	Dominican Republic	0	14204.13867	2158.587667	16363
Guyana	Ecuador	0	1231.022333	511.7326667	1743
Guyana	El Salvador	0	3143.046667	0	3144
Guyana	Falkland Islands	0	0	0	0
Guyana	French Guiana	0	0	0	0
Guyana	Grenada	0	3734.894333	0	3735
Guyana	Guadeloupe	0	0	2315.820267	2316
Guyana	Guatemala	0	0	24984.89467	24985
Guyana	Haiti	0	3090.57	387.7136667	3479
Guyana	Honduras	0	1466.670333	7639.543333	9107
Guyana	Jamaica	0	6560.654333	0	6561
Guyana	Martinique	0	0	3069.425333	3070
Guyana	Mexico	0	11955.46333	171526.768	183483
Guyana	Montserrat	0	0	387.1443333	388
Guyana	Nicaragua	0	0	12147.37767	12148
Guyana	Panama	0	2903.212667	1248.158333	4152
Guyana	Paraguay	0	0	7062.615	7063
Guyana	Peru	0	3993.15	29037.78733	33031
Guyana	Puerto Rico	0	9689.101333	0	9690
Guyana	Saba	0	0	0	0
Guyana	Saint Barthelemy	0	0	375.4566667	376
Guyana	Saint Kitts and Nevis	0	675.71	0	676
Guyana	Saint Lucia	0	2501.849	0	2502
Guyana	Saint Martin	0	0	0	0
Guyana	Saint Vincent and the Grenadines	0	920.1406667	0	921
Guyana	Sint Eustatius	0	0	0	0
Guyana	Sint Maarten	0	2376.847667	0	2377
Guyana	Suriname	0	1006.002667	0	1007
Guyana	Trinidad and Tobago	526.8456667	2156.025667	0	2683
Guyana	Turks and Caicos Islands	0	935.683	1140.393333	2077
Guyana	U.S. Virgin Islands	0	2568.533333	0	2569
Guyana	United States	906.4743333	304481.6539	360373.3373	665762
Guyana	Uruguay	0	0	11202.485	11203
Guyana	Venezuela	0	2483.569667	17703.83837	20188
Haiti	Anguilla	0	397.7866667	0	398
Haiti	Antigua and Barbuda	0	3259.3407	0	3260
Haiti	Argentina	0	13514.63167	10802.44597	24318
Haiti	Aruba	0	6799.457	0	6800
Haiti	Bahamas	0	14933.09837	4249.053667	19183
Haiti	Barbados	0	4998.625333	0	4999
Haiti	Belize	0	969.3833333	1915.48	2885
Haiti	Bermuda	0	3343.263	0	3344
Haiti	Bolivia	0	2490.306	8763.584667	11254
Haiti	Brazil	0	43728.118	169110.494	212839
Haiti	British Virgin Islands	0	1447.959333	0	1448
Haiti	Canada	825.7736667	67305.19973	23633.96233	91765
Haiti	Caribbean Netherlands	0	2689.983333	0	2690
Haiti	Cayman Islands	0	4426.667	0	4427
Haiti	Chile	0	13712.24867	23584.24833	37297
Haiti	Colombia	0	42595.84	27124.35833	69721
Haiti	Costa Rica	0	11531.254	2063.660667	13595
Haiti	Cuba	0	8401.554	2399.39	10801
Haiti	Curacao	0	6026.176333	0	6027
Haiti	Dominica	0	777.2916667	0	778
Haiti	Dominican Republic	1037.593667	24891.27433	728.952	26658
Haiti	Ecuador	0	3174.469667	511.7326667	3687
Haiti	El Salvador	0	8560.409667	0	8561
Haiti	Falkland Islands	0	0	0	0
Haiti	French Guiana	0	0	623.4573333	624
Haiti	Grenada	0	3200.311333	0	3201
Haiti	Guadeloupe	646.38	0	0	647
Haiti	Guatemala	0	5413.214333	708.9506667	6123
Haiti	Guyana	0	823.0436667	0	824
Haiti	Honduras	0	7461.706	4323.006333	11785
Haiti	Jamaica	0	14727.419	0	14728
Haiti	Martinique	0	3840.596667	0	3841
Haiti	Mexico	0	35041.664	129531.3581	164574
Haiti	Montserrat	0	0	387.1443333	388
Haiti	Nicaragua	0	5905.977	0	5906
Haiti	Panama	678.7456667	1248.158333	0	1927
Haiti	Paraguay	0	0	10794.85167	10795
Haiti	Peru	0	10200.18463	30158.48733	40359
Haiti	Puerto Rico	311.1756667	0	0	312
Haiti	Saba	0	0	0	0
Haiti	Saint Barthelemy	0	729.127	0	730
Haiti	Saint Kitts and Nevis	0	2690.573667	0	2691
Haiti	Saint Lucia	0	2620.096967	0	2621
Haiti	Saint Martin	0	461.2743333	0	462
Haiti	Saint Vincent and the Grenadines	0	0	2402.796667	2403
Haiti	Sint Eustatius	0	0	0	0
Haiti	Sint Maarten	658.287	0	0	659
Haiti	Suriname	0	0	2478.49	2479
Haiti	Trinidad and Tobago	0	5453.655667	4735.182667	10189
Haiti	Turks and Caicos Islands	348.3036667	1140.393333	0	1489
Haiti	U.S. Virgin Islands	0	7677.504333	0	7678
Haiti	United States	8418.750667	762831.5716	249888.4477	1021139
Haiti	Uruguay	0	1943.442667	0	1944
Haiti	Venezuela	0	14015.589	16094.71337	30111
Jamaica	Anguilla	0	288.47	0	289
Jamaica	Antigua and Barbuda	430.7543333	0	0	431
Jamaica	Argentina	0	16010.50267	10802.44597	26813
Jamaica	Aruba	0	10317.75033	0	10318
Jamaica	Bahamas	735.0466667	13307.88037	0	14043
Jamaica	Barbados	321.9603333	0	0	322
Jamaica	Belize	0	1515.885	1915.48	3432
Jamaica	Bermuda	0	5400.208333	0	5401
Jamaica	Bolivia	0	2490.306	8763.584667	11254
Jamaica	Brazil	0	53268.82167	164108.3103	217378
Jamaica	British Virgin Islands	0	817.0656667	0	818
Jamaica	Canada	1604.404667	97671.86567	9516.644667	108793
Jamaica	Caribbean Netherlands	0	5228.036333	0	5229
Jamaica	Cayman Islands	524.741	0	0	525
Jamaica	Chile	0	17364.116	23584.24833	40949
Jamaica	Colombia	0	51104.43567	27124.35833	78229
Jamaica	Costa Rica	0	14097.60567	2063.660667	16162
Jamaica	Cuba	263.1626667	11222.43267	0	11486
Jamaica	Curacao	508.5896667	0	0	509
Jamaica	Dominica	0	773.297	0	774
Jamaica	Dominican Republic	0	40428.808	0	40429
Jamaica	Ecuador	0	3969.165667	511.7326667	4481
Jamaica	El Salvador	0	10114.49833	0	10115
Jamaica	Falkland Islands	0	0	0	0
Jamaica	French Guiana	0	0	623.4573333	624
Jamaica	Grenada	0	4592.415333	0	4593
Jamaica	Guadeloupe	0	228.6932667	0	229
Jamaica	Guatemala	0	8232.837667	708.9506667	8942
Jamaica	Guyana	0	1106.480667	0	1107
Jamaica	Haiti	0	10922.18167	0	10923
Jamaica	Honduras	0	9449.349	0	9450
Jamaica	Martinique	0	1133.473133	0	1134
Jamaica	Mexico	0	61045.397	106445.1551	167491
Jamaica	Montserrat	0	387.1443333	0	388
Jamaica	Nicaragua	0	6451.025	0	6452
Jamaica	Panama	785.4046667	1248.158333	0	2034
Jamaica	Paraguay	0	0	10794.85167	10795
Jamaica	Peru	0	12480.82267	30158.48733	42640
Jamaica	Puerto Rico	0	27386.62967	0	27387
Jamaica	Saba	0	0	0	0
Jamaica	Saint Barthelemy	0	375.4566667	0	376
Jamaica	Saint Kitts and Nevis	0	4624.309667	0	4625
Jamaica	Saint Lucia	0	3906.148633	0	3907
Jamaica	Saint Martin	0	0	844.256	845
Jamaica	Saint Vincent and the Grenadines	0	1197.119	0	1198
Jamaica	Sint Eustatius	0	0	0	0
Jamaica	Sint Maarten	517.629	0	0	518
Jamaica	Suriname	0	1082.603667	0	1083
Jamaica	Trinidad and Tobago	0	10316.0393	0	10317
Jamaica	Turks and Caicos Islands	329.6836667	1140.393333	0	1471
Jamaica	U.S. Virgin Islands	0	7162.031333	0	7163
Jamaica	United States	5981.315667	967816.9069	53900.896	1027700
Jamaica	Uruguay	0	1943.442667	0	1944
Jamaica	Venezuela	0	19004.62013	8606.633	27612
Martinique	Anguilla	0	397.7866667	0	398
Martinique	Antigua and Barbuda	0	3443.641367	0	3444
Martinique	Argentina	0	0	55728.93433	55729
Martinique	Aruba	0	523.0096667	0	524
Martinique	Bahamas	0	0	26331.2357	26332
Martinique	Barbados	229.5920667	0	0	230
Martinique	Belize	0	0	4905.112333	4906
Martinique	Bermuda	0	0	12820.91067	12821
Martinique	Bolivia	0	0	11546.43	11547
Martinique	Brazil	0	923.636	178694.7862	179619
Martinique	British Virgin Islands	0	965.9416667	0	966
Martinique	Canada	366.016	38230.39873	23362.47667	61959
Martinique	Caribbean Netherlands	0	0	6564.2507	6565
Martinique	Cayman Islands	0	0	9756.572	9757
Martinique	Chile	0	0	48467.67333	48468
Martinique	Colombia	0	679.6346667	62131.17167	62811
Martinique	Costa Rica	0	1437.340333	5566.9943	7005
Martinique	Cuba	0	7098.014	2399.39	9498
Martinique	Curacao	0	419.083	0	420
Martinique	Dominica	0	1122.088333	0	1123
Martinique	Dominican Republic	420.168	3301.755333	728.952	4451
Martinique	Ecuador	0	0	10587.88033	10588
Martinique	El Salvador	0	0	32898.00267	32899
Martinique	Falkland Islands	0	0	0	0
Martinique	French Guiana	623.4573333	0	0	624
Martinique	Grenada	0	2126.021333	0	2127
Martinique	Guadeloupe	1661.877	0	0	1662
Martinique	Guatemala	0	0	22723.211	22724
Martinique	Guyana	0	283.437	0	284
Martinique	Haiti	0	3096.125667	0	3097
Martinique	Honduras	0	0	13490.01967	13491
Martinique	Jamaica	0	778.5236667	0	779
Martinique	Mexico	0	1953.158667	166187.371	168141
Martinique	Montserrat	0	0	387.1443333	388
Martinique	Nicaragua	0	0	9773.397667	9774
Martinique	Panama	0	1616.024667	1248.158333	2865
Martinique	Paraguay	0	0	4066.092333	4067
Martinique	Peru	0	212.4563	29037.78733	29251
Martinique	Puerto Rico	277.1113333	0	0	278
Martinique	Saba	0	0	0	0
Martinique	Saint Barthelemy	0	353.6703333	0	354
Martinique	Saint Kitts and Nevis	0	373.499	0	374
Martinique	Saint Lucia	883.771	0	5474.469	6359
Martinique	Saint Martin	0	461.2743333	0	462
Martinique	Saint Vincent and the Grenadines	0	941.451	0	942
Martinique	Sint Eustatius	0	0	0	0
Martinique	Sint Maarten	0	2639.238	0	2640
Martinique	Suriname	0	0	3022.051667	3023
Martinique	Trinidad and Tobago	0	2913.467667	0	2914
Martinique	Turks and Caicos Islands	0	0	7706.503	7707
Martinique	U.S. Virgin Islands	0	1607.503333	0	1608
Martinique	United States	0	91245.399	1364249.105	1455495
Martinique	Uruguay	0	0	5379.997	5380
Martinique	Venezuela	0	1927.069667	17703.83837	19631
Mexico	Anguilla	0	0	1008.284667	1009
Mexico	Antigua and Barbuda	0	4047.575	0	4048
Mexico	Argentina	3987.433333	9735.163667	26325.97963	40049
Mexico	Aruba	0	14564.83933	0	14565
Mexico	Bahamas	0	23018.0167	4249.053667	27268
Mexico	Barbados	0	5816.827333	0	5817
Mexico	Belize	462.3966667	5283.504333	2268.261333	8015
Mexico	Bermuda	0	8930.576667	0	8931
Mexico	Bolivia	0	13180.58933	7132.815667	20314
Mexico	Brazil	4143.136667	173242.6892	12936.763	190323
Mexico	British Virgin Islands	0	0	2132.613	2133
Mexico	Canada	3636.789333	79497.44273	0	83135
Mexico	Caribbean Netherlands	0	2823.767333	0	2824
Mexico	Cayman Islands	0	8680.399	0	8681
Mexico	Chile	3913.373333	21430.84533	0	25345
Mexico	Colombia	1777.157667	61552.064	348.558	63678
Mexico	Costa Rica	2083.559333	5566.9943	1977.292333	9628
Mexico	Cuba	1346.559667	16983.85967	0	18331
Mexico	Curacao	0	7220.439333	0	7221
Mexico	Dominica	0	0	1335.278	1336
Mexico	Dominican Republic	0	50721.14133	0	50722
Mexico	Ecuador	0	12520.79267	511.7326667	13033
Mexico	El Salvador	958.7713333	0	0	959
Mexico	Falkland Islands	0	0	740.5463333	741
Mexico	French Guiana	0	0	1088.040333	1089
Mexico	Grenada	0	2833.352667	0	2834
Mexico	Guadeloupe	0	444.4743333	0	445
Mexico	Guatemala	843.3553333	266.4246667	0	1110
Mexico	Guyana	0	823.0436667	0	824
Mexico	Haiti	0	9788.044	387.7136667	10176
Mexico	Honduras	455.259	7462.658	0	7918
Mexico	Jamaica	0	25325.5989	0	25326
Mexico	Martinique	0	603.6688	0	604
Mexico	Montserrat	0	0	387.1443333	388
Mexico	Nicaragua	0	12554.479	0	12555
Mexico	Panama	2600.336667	1248.158333	0	3849
Mexico	Paraguay	0	7062.615	0	7063
Mexico	Peru	6196.796667	29037.78733	2479.164333	37714
Mexico	Puerto Rico	0	38081.46767	0	38082
Mexico	Saba	0	0	0	0
Mexico	Saint Barthelemy	0	0	729.127	730
Mexico	Saint Kitts and Nevis	0	1897.221667	0	1898
Mexico	Saint Lucia	0	3489.469667	2536.213633	6026
Mexico	Saint Martin	0	0	461.2743333	462
Mexico	Saint Vincent and the Grenadines	0	0	2410.762667	2411
Mexico	Sint Eustatius	0	0	0	0
Mexico	Sint Maarten	0	7390.917333	0	7391
Mexico	Suriname	0	0	3022.051667	3023
Mexico	Trinidad and Tobago	0	7818.962667	4735.182667	12555
Mexico	Turks and Caicos Islands	0	4956.245	1140.393333	6097
Mexico	U.S. Virgin Islands	0	9443.597333	0	9444
Mexico	United States	55685.105	1720583.543	0	1776269
Mexico	Uruguay	0	10849.81333	461.4726667	11312
Mexico	Venezuela	597.4943333	18389.12133	0	18987
Nicaragua	Anguilla	0	0	1008.284667	1009
Nicaragua	Antigua and Barbuda	0	1071.553	0	1072
Nicaragua	Argentina	0	14982.401	10802.44597	25785
Nicaragua	Aruba	0	5837.745667	0	5838
Nicaragua	Bahamas	0	15276.4087	4249.053667	19526
Nicaragua	Barbados	0	1719.151	0	1720
Nicaragua	Belize	0	4376.943667	1915.48	6293
Nicaragua	Bermuda	0	2207.464	0	2208
Nicaragua	Bolivia	0	2490.306	8763.584667	11254
Nicaragua	Brazil	0	46359.70033	163497.1823	209857
Nicaragua	British Virgin Islands	0	0	2132.613	2133
Nicaragua	Canada	0	43521.42433	83728.23107	127250
Nicaragua	Caribbean Netherlands	0	2823.767333	0	2824
Nicaragua	Cayman Islands	0	5827.341333	0	5828
Nicaragua	Chile	0	13365.85833	23584.24833	36951
Nicaragua	Colombia	0	40685.19233	27124.35833	67810
Nicaragua	Costa Rica	1655.318	5224.976633	1977.292333	8858
Nicaragua	Cuba	0	2435.629	17217.23967	19653
Nicaragua	Curacao	0	3495.534	0	3496
Nicaragua	Dominica	0	0	1072.029	1073
Nicaragua	Dominican Republic	0	19883.29233	728.952	20613
Nicaragua	Ecuador	0	3113.023667	511.7326667	3625
Nicaragua	El Salvador	1859.365667	0	0	1860
Nicaragua	Falkland Islands	0	0	0	0
Nicaragua	French Guiana	0	0	0	0
Nicaragua	Grenada	0	1101.114	0	1102
Nicaragua	Guadeloupe	0	0	2018.0146	2019
Nicaragua	Guatemala	394.4266667	266.4246667	0	661
Nicaragua	Guyana	0	0	1627.294667	1628
Nicaragua	Haiti	0	5725.416667	387.7136667	6114
Nicaragua	Honduras	0	13605.543	3967.520667	17574
Nicaragua	Jamaica	0	12018.50067	0	12019
Nicaragua	Martinique	0	0	2386.1278	2387
Nicaragua	Mexico	0	99822.09767	33492.11577	133315
Nicaragua	Montserrat	0	0	387.1443333	388
Nicaragua	Panama	661.437	1248.158333	0	1910
Nicaragua	Paraguay	0	0	10794.85167	10795
Nicaragua	Peru	0	12765.72733	30158.48733	42925
Nicaragua	Puerto Rico	0	20437.04833	0	20438
Nicaragua	Saba	0	0	0	0
Nicaragua	Saint Barthelemy	0	0	375.4566667	376
Nicaragua	Saint Kitts and Nevis	0	901.39	0	902
Nicaragua	Saint Lucia	0	1997.135	1652.442633	3650
Nicaragua	Saint Martin	0	0	0	0
Nicaragua	Saint Vincent and the Grenadines	0	0	2097.349333	2098
Nicaragua	Sint Eustatius	0	0	0	0
Nicaragua	Sint Maarten	0	2447.916333	0	2448
Nicaragua	Suriname	0	0	2478.49	2479
Nicaragua	Trinidad and Tobago	0	4749.434667	4735.182667	9485
Nicaragua	Turks and Caicos Islands	0	1416.235333	1140.393333	2557
Nicaragua	U.S. Virgin Islands	0	4064.004	0	4065
Nicaragua	United States	7789.191667	1037744.528	39237.39633	1084772
Nicaragua	Uruguay	0	1943.442667	0	1944
Nicaragua	Venezuela	0	14686.38033	15827.29937	30514
Panama	Anguilla	0	397.7866667	0	398
Panama	Antigua and Barbuda	0	4802.158667	0	4803
Panama	Argentina	1197.898333	10548.1243	21420.89367	33167
Panama	Aruba	685.9253333	0	0	686
Panama	Bahamas	0	19988.02703	4249.053667	24238
Panama	Barbados	0	5486.219667	0	5487
Panama	Belize	0	4839.340333	1915.48	6755
Panama	Bermuda	0	6491.387	0	6492
Panama	Bolivia	365.967	14525.85633	1797.408667	16690
Panama	Brazil	3166.926	175632.303	3169.117	181969
Panama	British Virgin Islands	0	965.9416667	0	966
Panama	Canada	0	157755.1057	42800.92973	200557
Panama	Caribbean Netherlands	0	3348.973367	0	3349
Panama	Cayman Islands	0	7273.224	0	7274
Panama	Chile	1268.232	21880.74	0	23149
Panama	Colombia	9148.491333	28233.63433	348.558	37731
Panama	Costa Rica	2101.745333	5616.369967	0	7719
Panama	Cuba	1303.54	6841.821	6552.721	14699
Panama	Curacao	0	14452.07237	0	14453
Panama	Dominica	0	298.732	0	299
Panama	Dominican Republic	2012.85	6639.481333	728.952	9382
Panama	Ecuador	579.9243333	511.7326667	0	1092
Panama	El Salvador	607.9103333	0	0	608
Panama	Falkland Islands	0	0	740.5463333	741
Panama	French Guiana	0	0	1088.040333	1089
Panama	Grenada	0	3443.904333	0	3444
Panama	Guadeloupe	0	1344.847	0	1345
Panama	Guatemala	607.558	708.9506667	0	1317
Panama	Guyana	0	1343.857667	0	1344
Panama	Haiti	590.086	0	387.7136667	978
Panama	Honduras	0	15991.69133	3967.520667	19960
Panama	Jamaica	704.396	14676.06723	0	15381
Panama	Martinique	0	1091.424133	0	1092
Panama	Mexico	4776.431333	133758.9633	0	138536
Panama	Montserrat	0	0	387.1443333	388
Panama	Nicaragua	531.356	0	0	532
Panama	Paraguay	0	9419.930333	0	9420
Panama	Peru	712.362	29037.78733	2479.164333	32230
Panama	Puerto Rico	838.2896667	0	0	839
Panama	Saba	0	0	0	0
Panama	Saint Barthelemy	0	0	729.127	730
Panama	Saint Kitts and Nevis	0	1950.599	0	1951
Panama	Saint Lucia	0	4795.480667	0	4796
Panama	Saint Martin	0	0	461.2743333	462
Panama	Saint Vincent and the Grenadines	0	284.137	1004.054333	1289
Panama	Sint Eustatius	0	0	0	0
Panama	Sint Maarten	0	8558.797333	0	8559
Panama	Suriname	0	1395.886333	0	1396
Panama	Trinidad and Tobago	463.904	376.754	0	841
Panama	Turks and Caicos Islands	0	4067.354667	1140.393333	5208
Panama	U.S. Virgin Islands	0	9105.989667	0	9106
Panama	United States	22800.386	1676524.003	0	1699325
Panama	Uruguay	407.0336667	0	461.4726667	869
Panama	Venezuela	2597.849333	15887.23523	0	18486
Paraguay	Anguilla	0	0	0	0
Paraguay	Antigua and Barbuda	0	0	6082.402667	6083
Paraguay	Argentina	2091.555667	31690.76633	500.2036667	34283
Paraguay	Aruba	0	0	14204.93667	14205
Paraguay	Bahamas	0	0	20810.53403	20811
Paraguay	Barbados	0	383.6746667	0	384
Paraguay	Belize	0	0	4839.340333	4840
Paraguay	Bermuda	0	0	7526.418667	7527
Paraguay	Bolivia	1891.381333	8763.584667	0	10655
Paraguay	Brazil	2145.637667	148511.6332	12936.763	163595
Paraguay	British Virgin Islands	0	0	0	0
Paraguay	Canada	0	8922.260667	168326.1417	177249
Paraguay	Caribbean Netherlands	0	0	3159.095333	3160
Paraguay	Cayman Islands	0	0	6998.138	6999
Paraguay	Chile	2309.526333	23584.24833	0	25894
Paraguay	Colombia	0	15864.681	56338.96567	72204
Paraguay	Costa Rica	0	3570.723333	5224.976633	8796
Paraguay	Cuba	0	2117.92	10989.05267	13107
Paraguay	Curacao	0	0	7961.641333	7962
Paraguay	Dominica	0	0	280.147	281
Paraguay	Dominican Republic	0	3444.378	15223.06333	18668
Paraguay	Ecuador	0	4953.288667	511.7326667	5466
Paraguay	El Salvador	0	3093.65	0	3094
Paraguay	Falkland Islands	0	0	740.5463333	741
Paraguay	French Guiana	0	0	464.583	465
Paraguay	Grenada	0	0	4592.415333	4593
Paraguay	Guadeloupe	0	0	432.4063333	433
Paraguay	Guatemala	0	0	24513.95333	24514
Paraguay	Guyana	0	0	1106.480667	1107
Paraguay	Haiti	0	0	9875.567333	9876
Paraguay	Honduras	0	0	15132.446	15133
Paraguay	Jamaica	0	0	23439.5329	23440
Paraguay	Martinique	0	0	829.9648	830
Paraguay	Mexico	0	28692.55667	157310.027	186003
Paraguay	Montserrat	0	0	0	0
Paraguay	Nicaragua	0	0	12147.37767	12148
Paraguay	Panama	0	6840.717333	1248.158333	8089
Paraguay	Peru	228.4683333	30158.48733	2479.164333	32867
Paraguay	Puerto Rico	0	0	39872.182	39873
Paraguay	Saba	0	0	0	0
Paraguay	Saint Barthelemy	0	0	0	0
Paraguay	Saint Kitts and Nevis	0	0	1577.1	1578
Paraguay	Saint Lucia	0	0	3443.843667	3444
Paraguay	Saint Martin	0	0	0	0
Paraguay	Saint Vincent and the Grenadines	0	0	636.0036667	637
Paraguay	Sint Eustatius	0	0	0	0
Paraguay	Sint Maarten	0	0	6782.524	6783
Paraguay	Suriname	0	0	543.5616667	544
Paraguay	Trinidad and Tobago	0	0	10105.89533	10106
Paraguay	Turks and Caicos Islands	0	0	3213.030333	3214
Paraguay	U.S. Virgin Islands	0	0	7498.486333	7499
Paraguay	United States	0	133316.981	1784363.105	1917681
Paraguay	Uruguay	1453.925667	461.4726667	0	1916
Paraguay	Venezuela	0	10764.964	18960.77633	29726
Peru	Anguilla	0	0	1008.284667	1009
Peru	Antigua and Barbuda	0	4026.682333	0	4027
Peru	Argentina	7493.556	12296.5353	19832.05	39623
Peru	Aruba	0	14204.93667	0	14205
Peru	Bahamas	0	20462.20237	4249.053667	24712
Peru	Barbados	0	5067.976667	0	5068
Peru	Belize	0	4839.340333	1915.48	6755
Peru	Bermuda	0	6961.066	0	6962
Peru	Bolivia	8500.73	8763.584667	0	17265
Peru	Brazil	12919.011	183089.7502	1816.899	197826
Peru	British Virgin Islands	0	0	2132.613	2133
Peru	Canada	3446.473333	151666.41	9516.644667	164630
Peru	Caribbean Netherlands	0	3159.095333	0	3160
Peru	Cayman Islands	0	6998.138	0	6999
Peru	Chile	10265.78	23584.24833	0	33851
Peru	Colombia	7863.517667	56338.96567	348.558	64552
Peru	Costa Rica	3570.723333	5224.976633	1977.292333	10773
Peru	Cuba	995.631	10989.05267	0	11985
Peru	Curacao	0	7961.641333	0	7962
Peru	Dominica	0	0	1335.278	1336
Peru	Dominican Republic	2658.210333	15223.06333	0	17882
Peru	Ecuador	3395.256667	511.7326667	0	3907
Peru	El Salvador	3093.65	0	0	3094
Peru	Falkland Islands	0	0	740.5463333	741
Peru	French Guiana	0	0	1088.040333	1089
Peru	Grenada	0	2833.352667	0	2834
Peru	Guadeloupe	0	432.4063333	0	433
Peru	Guatemala	0	23665.18933	0	23666
Peru	Guyana	0	823.0436667	0	824
Peru	Haiti	0	9875.567333	387.7136667	10264
Peru	Honduras	0	15132.446	3967.520667	19100
Peru	Jamaica	0	23061.28557	0	23062
Peru	Martinique	0	829.9648	0	830
Peru	Mexico	16291.89333	154593.0773	0	170885
Peru	Montserrat	0	0	387.1443333	388
Peru	Nicaragua	0	12147.37767	0	12148
Peru	Panama	2346.75	1248.158333	0	3595
Peru	Paraguay	1438.857	2247.249667	0	3687
Peru	Puerto Rico	0	35316.06167	0	35317
Peru	Saba	0	0	0	0
Peru	Saint Barthelemy	0	0	729.127	730
Peru	Saint Kitts and Nevis	0	1577.1	0	1578
Peru	Saint Lucia	0	3162.089	2536.213633	5699
Peru	Saint Martin	0	0	461.2743333	462
Peru	Saint Vincent and the Grenadines	0	0	2410.762667	2411
Peru	Sint Eustatius	0	0	0	0
Peru	Sint Maarten	0	6402.767	0	6403
Peru	Suriname	0	0	3022.051667	3023
Peru	Trinidad and Tobago	0	7818.962667	4735.182667	12555
Peru	Turks and Caicos Islands	0	3213.030333	1140.393333	4354
Peru	U.S. Virgin Islands	0	7498.486333	0	7499
Peru	United States	37260.895	1712318.628	0	1749580
Peru	Uruguay	1129.130333	0	461.4726667	1591
Peru	Venezuela	5202.236667	18389.12133	0	23592
Puerto Rico	Anguilla	397.7866667	0	0	398
Puerto Rico	Antigua and Barbuda	554.477	0	0	555
Puerto Rico	Argentina	0	29846.971	10802.44597	40650
Puerto Rico	Aruba	0	15566.691	0	15567
Puerto Rico	Bahamas	0	22227.8637	4249.053667	26477
Puerto Rico	Barbados	349.2113333	0	0	350
Puerto Rico	Belize	0	4442.715667	1915.48	6359
Puerto Rico	Bermuda	0	10976.27767	0	10977
Puerto Rico	Bolivia	0	2490.306	8763.584667	11254
Puerto Rico	Brazil	0	79933.48533	164624.3783	244558
Puerto Rico	British Virgin Islands	965.9416667	0	0	966
Puerto Rico	Canada	0	175777.9123	13568.89707	189347
Puerto Rico	Caribbean Netherlands	0	4367.871667	0	4368
Puerto Rico	Cayman Islands	0	7934.206	0	7935
Puerto Rico	Chile	0	20588.14567	23584.24833	44173
Puerto Rico	Colombia	0	54080.376	27124.35833	81205
Puerto Rico	Costa Rica	0	22417.71233	2063.660667	24482
Puerto Rico	Cuba	0	4074.196	17217.23967	21292
Puerto Rico	Curacao	0	9224.679333	0	9225
Puerto Rico	Dominica	298.732	0	0	299
Puerto Rico	Dominican Republic	2874.795	0	728.952	3604
Puerto Rico	Ecuador	0	6207.931333	511.7326667	6720
Puerto Rico	El Salvador	0	24026.31933	0	24027
Puerto Rico	Falkland Islands	0	0	0	0
Puerto Rico	French Guiana	0	623.4573333	0	624
Puerto Rico	Grenada	366.9586667	0	0	367
Puerto Rico	Guadeloupe	266.0606667	0	0	267
Puerto Rico	Guatemala	0	19304.53933	708.9506667	20014
Puerto Rico	Guyana	0	1627.294667	0	1628
Puerto Rico	Haiti	290.031	0	387.7136667	678
Puerto Rico	Honduras	0	11436.481	3967.520667	15405
Puerto Rico	Jamaica	0	26510.939	0	26511
Puerto Rico	Martinique	261.4593333	0	0	262
Puerto Rico	Mexico	0	190789.5967	23945.047	214735
Puerto Rico	Montserrat	0	387.1443333	0	388
Puerto Rico	Nicaragua	0	8117.267667	0	8118
Puerto Rico	Panama	954.4943333	1248.158333	0	2203
Puerto Rico	Paraguay	0	0	10794.85167	10795
Puerto Rico	Peru	0	23110.1493	30158.48733	53269
Puerto Rico	Saba	0	0	0	0
Puerto Rico	Saint Barthelemy	0	729.127	0	730
Puerto Rico	Saint Kitts and Nevis	373.499	0	0	374
Puerto Rico	Saint Lucia	578.2513333	4214.478333	0	4793
Puerto Rico	Saint Martin	0	461.2743333	0	462
Puerto Rico	Saint Vincent and the Grenadines	0	2402.796667	0	2403
Puerto Rico	Sint Eustatius	0	0	0	0
Puerto Rico	Sint Maarten	1338.456	0	0	1339
Puerto Rico	Suriname	0	1006.002667	0	1007
Puerto Rico	Trinidad and Tobago	318.9526667	4735.182667	0	5055
Puerto Rico	Turks and Caicos Islands	0	6515.707333	1140.393333	7657
Puerto Rico	U.S. Virgin Islands	1607.503333	0	0	1608
Puerto Rico	United States	37254.34767	1545547.518	0	1582802
Puerto Rico	Uruguay	0	1943.442667	0	1944
Puerto Rico	Venezuela	692.8436667	19749.212	0	20443
Saint Barthelemy	Anguilla	0	0	1008.284667	1009
Saint Barthelemy	Antigua and Barbuda	0	496.4827	0	497
Saint Barthelemy	Argentina	0	0	15635.291	15636
Saint Barthelemy	Aruba	0	0	14767.05323	14768
Saint Barthelemy	Bahamas	0	0	23779.4697	23780
Saint Barthelemy	Barbados	0	302.3766667	0	303
Saint Barthelemy	Belize	0	0	2061.427667	2062
Saint Barthelemy	Bermuda	0	0	10224.15333	10225
Saint Barthelemy	Bolivia	0	0	2124.339	2125
Saint Barthelemy	Brazil	0	0	53895.086	53896
Saint Barthelemy	British Virgin Islands	0	482.0176667	0	483
Saint Barthelemy	Canada	0	758.611	93971.20507	94730
Saint Barthelemy	Caribbean Netherlands	0	1544.104333	0	1545
Saint Barthelemy	Cayman Islands	0	0	7781.536	7782
Saint Barthelemy	Chile	0	0	16946.384	16947
Saint Barthelemy	Colombia	0	0	44503.93033	44504
Saint Barthelemy	Costa Rica	0	0	15975.87367	15976
Saint Barthelemy	Cuba	0	331.1396667	16518.67933	16850
Saint Barthelemy	Curacao	0	2979.993333	0	2980
Saint Barthelemy	Dominica	0	478.5596667	0	479
Saint Barthelemy	Dominican Republic	0	2116.121	15974.61367	18091
Saint Barthelemy	Ecuador	0	0	4452.686	4453
Saint Barthelemy	El Salvador	0	0	11008.95833	11009
Saint Barthelemy	Falkland Islands	0	0	0	0
Saint Barthelemy	French Guiana	0	0	623.4573333	624
Saint Barthelemy	Grenada	0	0	4959.374	4960
Saint Barthelemy	Guadeloupe	337.4163333	0	0	338
Saint Barthelemy	Guatemala	0	0	9672.763333	9673
Saint Barthelemy	Guyana	0	0	1106.480667	1107
Saint Barthelemy	Haiti	0	2172.877	0	2173
Saint Barthelemy	Honduras	0	0	9391.155667	9392
Saint Barthelemy	Jamaica	0	485.4803333	18154.7639	18641
Saint Barthelemy	Martinique	0	2587.942	0	2588
Saint Barthelemy	Mexico	0	0	68876.72633	68877
Saint Barthelemy	Montserrat	0	0	387.1443333	388
Saint Barthelemy	Nicaragua	0	0	5919.669	5920
Saint Barthelemy	Panama	0	0	20336.71267	20337
Saint Barthelemy	Paraguay	0	0	0	0
Saint Barthelemy	Peru	0	0	13156.19597	13157
Saint Barthelemy	Puerto Rico	0	852.6326667	0	853
Saint Barthelemy	Saba	0	0	0	0
Saint Barthelemy	Saint Kitts and Nevis	0	739.9746667	0	740
Saint Barthelemy	Saint Lucia	0	187.8373	3489.469667	3678
Saint Barthelemy	Saint Martin	382.9816667	0	0	383
Saint Barthelemy	Saint Vincent and the Grenadines	0	0	1502.566333	1503
Saint Barthelemy	Sint Eustatius	0	0	0	0
Saint Barthelemy	Sint Maarten	325.101	0	0	326
Saint Barthelemy	Suriname	0	0	1082.603667	1083
Saint Barthelemy	Trinidad and Tobago	0	0	10951.79097	10952
Saint Barthelemy	Turks and Caicos Islands	0	0	6273.033667	6274
Saint Barthelemy	U.S. Virgin Islands	0	529.494	0	530
Saint Barthelemy	United States	0	9303.926333	1190186.185	1199491
Saint Barthelemy	Uruguay	0	0	1536.409	1537
Saint Barthelemy	Venezuela	0	0	18663.0108	18664
Saint Kitts and Nevis	Anguilla	0	686.2566667	0	687
Saint Kitts and Nevis	Antigua and Barbuda	2391.498667	0	0	2392
Saint Kitts and Nevis	Argentina	0	12316.73333	12021.39867	24339
Saint Kitts and Nevis	Aruba	0	7153.72	0	7154
Saint Kitts and Nevis	Bahamas	0	15276.7937	4249.053667	19526
Saint Kitts and Nevis	Barbados	0	7139.51	0	7140
Saint Kitts and Nevis	Belize	0	1514.926	1915.48	3431
Saint Kitts and Nevis	Bermuda	0	4747.421	0	4748
Saint Kitts and Nevis	Bolivia	0	2124.339	8763.584667	10888
Saint Kitts and Nevis	Brazil	0	41751.36233	168557.2163	210309
Saint Kitts and Nevis	British Virgin Islands	0	1783.007333	0	1784
Saint Kitts and Nevis	Canada	0	42646.121	70927.68807	113574
Saint Kitts and Nevis	Caribbean Netherlands	0	2689.983333	0	2690
Saint Kitts and Nevis	Cayman Islands	0	6108.928	0	6109
Saint Kitts and Nevis	Chile	0	12444.01667	23584.24833	36029
Saint Kitts and Nevis	Colombia	0	32767.714	38866.71133	71635
Saint Kitts and Nevis	Costa Rica	0	9804.806667	1658.414333	11464
Saint Kitts and Nevis	Cuba	0	0	27308.4168	27309
Saint Kitts and Nevis	Curacao	0	5607.093333	0	5608
Saint Kitts and Nevis	Dominica	0	791.882	0	792
Saint Kitts and Nevis	Dominican Republic	0	36124.977	728.952	36854
Saint Kitts and Nevis	Ecuador	0	2594.545333	511.7326667	3107
Saint Kitts and Nevis	El Salvador	0	7952.499333	0	7953
Saint Kitts and Nevis	Falkland Islands	0	0	0	0
Saint Kitts and Nevis	French Guiana	0	0	623.4573333	624
Saint Kitts and Nevis	Grenada	0	3200.311333	0	3201
Saint Kitts and Nevis	Guadeloupe	0	494.7539333	0	495
Saint Kitts and Nevis	Guatemala	0	4805.656333	708.9506667	5515
Saint Kitts and Nevis	Guyana	0	823.0436667	0	824
Saint Kitts and Nevis	Haiti	0	9914.352	387.7136667	10303
Saint Kitts and Nevis	Honduras	0	7461.706	4323.006333	11785
Saint Kitts and Nevis	Jamaica	0	15585.29	0	15586
Saint Kitts and Nevis	Martinique	0	1173.713333	0	1174
Saint Kitts and Nevis	Mexico	0	33773.33867	106445.1551	140219
Saint Kitts and Nevis	Montserrat	0	387.1443333	0	388
Saint Kitts and Nevis	Nicaragua	0	5374.621	0	5375
Saint Kitts and Nevis	Panama	0	12032.20667	1248.158333	13281
Saint Kitts and Nevis	Paraguay	0	0	10794.85167	10795
Saint Kitts and Nevis	Peru	0	9275.366333	30158.48733	39434
Saint Kitts and Nevis	Puerto Rico	498.2506667	0	0	499
Saint Kitts and Nevis	Saba	0	0	0	0
Saint Kitts and Nevis	Saint Barthelemy	0	375.4566667	0	376
Saint Kitts and Nevis	Saint Lucia	0	3221.9453	0	3222
Saint Kitts and Nevis	Saint Martin	0	0	844.256	845
Saint Kitts and Nevis	Saint Vincent and the Grenadines	0	561.1153333	0	562
Saint Kitts and Nevis	Sint Eustatius	0	0	0	0
Saint Kitts and Nevis	Sint Maarten	607.5883333	0	0	608
Saint Kitts and Nevis	Suriname	0	0	2478.49	2479
Saint Kitts and Nevis	Trinidad and Tobago	0	6654.691633	0	6655
Saint Kitts and Nevis	Turks and Caicos Islands	0	3693.804333	1140.393333	4835
Saint Kitts and Nevis	U.S. Virgin Islands	0	9622.615333	0	9623
Saint Kitts and Nevis	United States	2009.821333	843825.2629	233435.2673	1079271
Saint Kitts and Nevis	Uruguay	0	1536.409	0	1537
Saint Kitts and Nevis	Venezuela	0	11318.797	12653.96837	23973
Saint Lucia	Anguilla	0	686.2566667	0	687
Saint Lucia	Antigua and Barbuda	297.7823333	0	0	298
Saint Lucia	Argentina	0	0	42275.08367	42276
Saint Lucia	Aruba	0	0	18974.6039	18975
Saint Lucia	Bahamas	0	0	28769.5177	28770
Saint Lucia	Barbados	306.089	0	0	307
Saint Lucia	Belize	0	0	6358.195667	6359
Saint Lucia	Bermuda	0	0	12011.30933	12012
Saint Lucia	Bolivia	0	0	11809.28467	11810
Saint Lucia	Brazil	0	407.568	175628.5295	176037
Saint Lucia	British Virgin Islands	0	1783.007333	0	1784
Saint Lucia	Canada	804.8436667	3066.373333	147544.0834	151416
Saint Lucia	Caribbean Netherlands	0	1544.104333	0	1545
Saint Lucia	Cayman Islands	0	0	8708.602	8709
Saint Lucia	Chile	0	0	53172.56933	53173
Saint Lucia	Colombia	0	0	87871.92867	87872
Saint Lucia	Costa Rica	0	0	24755.605	24756
Saint Lucia	Cuba	0	0	18414.90933	18415
Saint Lucia	Curacao	0	3522.967	0	3523
Saint Lucia	Dominica	279.9603333	0	0	280
Saint Lucia	Dominican Republic	0	6572.381667	728.952	7302
Saint Lucia	Ecuador	0	0	7783.108667	7784
Saint Lucia	El Salvador	0	0	24751.29533	24752
Saint Lucia	Falkland Islands	0	0	0	0
Saint Lucia	French Guiana	0	623.4573333	0	624
Saint Lucia	Grenada	0	2668.799	0	2669
Saint Lucia	Guadeloupe	0	2454.4366	0	2455
Saint Lucia	Guatemala	0	0	20013.49	20014
Saint Lucia	Guyana	0	804.251	0	805
Saint Lucia	Haiti	0	1688.451333	387.7136667	2077
Saint Lucia	Honduras	0	0	15404.00167	15405
Saint Lucia	Jamaica	0	1294.409667	21367.444	22662
Saint Lucia	Martinique	904.5166667	0	0	905
Saint Lucia	Mexico	0	0	215171.964	215172
Saint Lucia	Montserrat	0	387.1443333	0	388
Saint Lucia	Nicaragua	0	0	8117.267667	8118
Saint Lucia	Panama	0	1562.395333	1248.158333	2811
Saint Lucia	Paraguay	0	0	2627.235333	2628
Saint Lucia	Peru	0	0	59322.1083	59323
Saint Lucia	Puerto Rico	346.899	0	0	347
Saint Lucia	Saba	0	0	0	0
Saint Lucia	Saint Barthelemy	0	375.4566667	0	376
Saint Lucia	Saint Kitts and Nevis	0	3420.708667	0	3421
Saint Lucia	Saint Martin	0	0	844.256	845
Saint Lucia	Saint Vincent and the Grenadines	305.4473333	662.3516667	0	968
Saint Lucia	Sint Eustatius	0	0	0	0
Saint Lucia	Sint Maarten	281.0803333	0	0	282
Saint Lucia	Suriname	0	1006.002667	0	1007
Saint Lucia	Trinidad and Tobago	307.5823333	3601.838333	0	3910
Saint Lucia	Turks and Caicos Islands	0	0	8846.896333	8847
Saint Lucia	U.S. Virgin Islands	0	2136.997333	0	2137
Saint Lucia	United States	4293.072	61013.48633	1581942.503	1647250
Saint Lucia	Uruguay	0	0	4250.866667	4251
Saint Lucia	Venezuela	0	3164.595	16893.0258	20058
Saint Martin	Anguilla	0	0	686.2566667	687
Saint Martin	Antigua and Barbuda	0	226.9477	0	227
Saint Martin	Argentina	0	0	1224.062	1225
Saint Martin	Aruba	0	0	523.0096667	524
Saint Martin	Bahamas	0	0	850.29	851
Saint Martin	Barbados	0	0	3787.517067	3788
Saint Martin	Belize	0	0	0	0
Saint Martin	Bermuda	0	0	0	0
Saint Martin	Bolivia	0	0	0	0
Saint Martin	Brazil	0	0	0	0
Saint Martin	British Virgin Islands	0	0	1783.007333	1784
Saint Martin	Canada	0	412.328	38621.89007	39035
Saint Martin	Caribbean Netherlands	0	0	1544.104333	1545
Saint Martin	Cayman Islands	0	0	496.538	497
Saint Martin	Chile	0	0	1184.752333	1185
Saint Martin	Colombia	0	0	1421.532	1422
Saint Martin	Costa Rica	0	0	2679.471667	2680
Saint Martin	Cuba	0	331.1396667	12371.44767	12703
Saint Martin	Curacao	0	0	3399.076333	3400
Saint Martin	Dominica	0	263.249	0	264
Saint Martin	Dominican Republic	0	616.343	5682.938333	6300
Saint Martin	Ecuador	0	0	0	0
Saint Martin	El Salvador	0	0	0	0
Saint Martin	Falkland Islands	0	0	0	0
Saint Martin	French Guiana	0	0	623.4573333	624
Saint Martin	Grenada	0	0	366.9586667	367
Saint Martin	Guadeloupe	418.4856667	0	0	419
Saint Martin	Guatemala	0	0	0	0
Saint Martin	Guyana	0	0	0	0
Saint Martin	Haiti	0	774.4566667	0	775
Saint Martin	Honduras	0	0	0	0
Saint Martin	Jamaica	0	0	1807.673233	1808
Saint Martin	Martinique	0	1675.688	0	1676
Saint Martin	Mexico	0	0	8315.283667	8316
Saint Martin	Montserrat	0	0	387.1443333	388
Saint Martin	Nicaragua	0	0	0	0
Saint Martin	Panama	0	0	3808.378	3809
Saint Martin	Paraguay	0	0	0	0
Saint Martin	Peru	0	0	448.2443	449
Saint Martin	Puerto Rico	0	262.4696667	0	263
Saint Martin	Saba	0	0	0	0
Saint Martin	Saint Barthelemy	381.1943333	0	0	382
Saint Martin	Saint Kitts and Nevis	0	0	3420.708667	3421
Saint Martin	Saint Lucia	0	0	2203.4243	2204
Saint Martin	Saint Vincent and the Grenadines	0	0	561.1153333	562
Saint Martin	Sint Eustatius	0	0	0	0
Saint Martin	Sint Maarten	0	325.101	0	326
Saint Martin	Suriname	0	0	0	0
Saint Martin	Trinidad and Tobago	0	0	1983.892633	1984
Saint Martin	Turks and Caicos Islands	0	0	348.3036667	349
Saint Martin	U.S. Virgin Islands	0	0	2136.997333	2137
Saint Martin	United States	0	0	108173.7883	108174
Saint Martin	Uruguay	0	0	0	0
Saint Martin	Venezuela	0	0	3590.276667	3591
Saint Vincent and the Grenadines	Anguilla	0	0	686.2566667	687
Saint Vincent and the Grenadines	Antigua and Barbuda	0	2055.720333	0	2056
Saint Vincent and the Grenadines	Argentina	0	0	22984.65167	22985
Saint Vincent and the Grenadines	Aruba	0	0	7545.237	7546
Saint Vincent and the Grenadines	Bahamas	0	0	17569.39403	17570
Saint Vincent and the Grenadines	Barbados	342.3326667	0	0	343
Saint Vincent and the Grenadines	Belize	0	0	1514.926	1515
Saint Vincent and the Grenadines	Bermuda	0	0	5782.452667	5783
Saint Vincent and the Grenadines	Bolivia	0	0	2679.733	2680
Saint Vincent and the Grenadines	Brazil	0	407.568	155902.7512	156311
Saint Vincent and the Grenadines	British Virgin Islands	0	0	1783.007333	1784
Saint Vincent and the Grenadines	Canada	0	1355.221	85195.1464	86551
Saint Vincent and the Grenadines	Caribbean Netherlands	0	0	2689.983333	2690
Saint Vincent and the Grenadines	Cayman Islands	0	0	6883.324	6884
Saint Vincent and the Grenadines	Chile	0	0	21444.192	21445
Saint Vincent and the Grenadines	Colombia	0	0	40072.102	40073
Saint Vincent and the Grenadines	Costa Rica	0	0	10484.285	10485
Saint Vincent and the Grenadines	Cuba	0	0	11941.32333	11942
Saint Vincent and the Grenadines	Curacao	0	0	6658.656667	6659
Saint Vincent and the Grenadines	Dominica	388.2876667	280.147	0	669
Saint Vincent and the Grenadines	Dominican Republic	0	0	40924.74633	40925
Saint Vincent and the Grenadines	Ecuador	0	0	2594.545333	2595
Saint Vincent and the Grenadines	El Salvador	0	0	8677.475333	8678
Saint Vincent and the Grenadines	Falkland Islands	0	0	0	0
Saint Vincent and the Grenadines	French Guiana	0	0	623.4573333	624
Saint Vincent and the Grenadines	Grenada	328.7363333	0	0	329
Saint Vincent and the Grenadines	Guadeloupe	0	0	1237.033933	1238
Saint Vincent and the Grenadines	Guatemala	0	0	4805.656333	4806
Saint Vincent and the Grenadines	Guyana	0	283.437	0	284
Saint Vincent and the Grenadines	Haiti	0	0	10886.40933	10887
Saint Vincent and the Grenadines	Honduras	0	0	8461.329333	8462
Saint Vincent and the Grenadines	Jamaica	0	378.2473333	12478.49867	12857
Saint Vincent and the Grenadines	Martinique	0	0	2460.679667	2461
Saint Vincent and the Grenadines	Mexico	0	0	67838.68233	67839
Saint Vincent and the Grenadines	Montserrat	0	0	387.1443333	388
Saint Vincent and the Grenadines	Nicaragua	0	0	5374.621	5375
Saint Vincent and the Grenadines	Panama	0	0	16178.05	16179
Saint Vincent and the Grenadines	Paraguay	0	0	2627.235333	2628
Saint Vincent and the Grenadines	Peru	0	0	15328.838	15329
Saint Vincent and the Grenadines	Puerto Rico	301.007	703.6283333	0	1005
Saint Vincent and the Grenadines	Saba	0	0	0	0
Saint Vincent and the Grenadines	Saint Barthelemy	0	0	375.4566667	376
Saint Vincent and the Grenadines	Saint Kitts and Nevis	0	0	5317.930333	5318
Saint Vincent and the Grenadines	Saint Lucia	304.7053333	281.7546667	4810.780333	5398
Saint Vincent and the Grenadines	Saint Martin	0	0	461.2743333	462
Saint Vincent and the Grenadines	Sint Eustatius	0	0	0	0
Saint Vincent and the Grenadines	Sint Maarten	0	379.757	0	380
Saint Vincent and the Grenadines	Suriname	0	0	1006.002667	1007
Saint Vincent and the Grenadines	Trinidad and Tobago	293.167	3647.112	0	3941
Saint Vincent and the Grenadines	Turks and Caicos Islands	0	0	4884.6	4885
Saint Vincent and the Grenadines	U.S. Virgin Islands	0	0	9622.615333	9623
Saint Vincent and the Grenadines	United States	0	7471.830333	1094591.352	1102064
Saint Vincent and the Grenadines	Uruguay	0	0	3843.833	3844
Saint Vincent and the Grenadines	Venezuela	0	860.1226667	24043.0218	24904
Sint Maarten	Anguilla	0	1008.284667	0	1009
Sint Maarten	Antigua and Barbuda	269.535	0	0	270
Sint Maarten	Argentina	0	14411.229	12021.39867	26433
Sint Maarten	Aruba	0	14767.05323	0	14768
Sint Maarten	Bahamas	0	22929.1797	4249.053667	27179
Sint Maarten	Barbados	302.3766667	0	0	303
Sint Maarten	Belize	0	2061.427667	1915.48	3977
Sint Maarten	Bermuda	0	10224.15333	0	10225
Sint Maarten	Bolivia	0	2124.339	8763.584667	10888
Sint Maarten	Brazil	0	53895.086	164071.1007	217967
Sint Maarten	British Virgin Islands	482.0176667	0	0	483
Sint Maarten	Canada	346.283	111272.3197	9516.644667	121136
Sint Maarten	Caribbean Netherlands	1544.104333	0	0	1545
Sint Maarten	Cayman Islands	0	7284.998	0	7285
Sint Maarten	Chile	0	15761.63167	23584.24833	39346
Sint Maarten	Colombia	0	43762.033	38866.71133	82629
Sint Maarten	Costa Rica	0	14733.74233	1658.414333	16393
Sint Maarten	Cuba	0	6072.983	5140.772	11214
Sint Maarten	Curacao	2979.993333	0	0	2980
Sint Maarten	Dominica	215.3106667	0	0	216
Sint Maarten	Dominican Republic	1499.778	15410.416	0	16911
Sint Maarten	Ecuador	0	4452.686	511.7326667	4965
Sint Maarten	El Salvador	0	11008.95833	0	11009
Sint Maarten	Falkland Islands	0	0	0	0
Sint Maarten	French Guiana	0	623.4573333	0	624
Sint Maarten	Grenada	0	4959.374	0	4960
Sint Maarten	Guadeloupe	0	3870.639267	0	3871
Sint Maarten	Guatemala	0	9672.763333	708.9506667	10382
Sint Maarten	Guyana	0	1106.480667	0	1107
Sint Maarten	Haiti	1398.420333	0	387.7136667	1787
Sint Maarten	Honduras	0	9391.155667	3967.520667	13359
Sint Maarten	Jamaica	485.4803333	17535.01167	0	18021
Sint Maarten	Martinique	912.254	0	0	913
Sint Maarten	Mexico	0	60561.44267	106445.1551	167007
Sint Maarten	Montserrat	0	387.1443333	0	388
Sint Maarten	Nicaragua	0	5919.669	0	5920
Sint Maarten	Panama	0	18823.105	1248.158333	20072
Sint Maarten	Paraguay	0	0	10794.85167	10795
Sint Maarten	Peru	0	12920.40797	30158.48733	43079
Sint Maarten	Puerto Rico	590.163	0	0	591
Sint Maarten	Saba	0	0	0	0
Sint Maarten	Saint Barthelemy	375.4566667	0	0	376
Sint Maarten	Saint Kitts and Nevis	739.9746667	0	0	740
Sint Maarten	Saint Lucia	187.8373	3489.469667	0	3678
Sint Maarten	Saint Martin	0	382.9816667	0	383
Sint Maarten	Saint Vincent and the Grenadines	0	1502.566333	0	1503
Sint Maarten	Sint Eustatius	0	0	0	0
Sint Maarten	Suriname	0	1082.603667	0	1083
Sint Maarten	Trinidad and Tobago	0	10951.79097	0	10952
Sint Maarten	Turks and Caicos Islands	0	6273.033667	1140.393333	7414
Sint Maarten	U.S. Virgin Islands	529.494	0	0	530
Sint Maarten	United States	9303.926333	1169161.855	53900.896	1232367
Sint Maarten	Uruguay	0	1536.409	0	1537
Sint Maarten	Venezuela	0	17259.19113	8606.633	25866
Suriname	Anguilla	0	0	686.2566667	687
[truncated: 323 more rows]
